# Supplementary material for: Elucidating the molecular responses to waterlogging stress in onion (Allium cepa L.) leaf by comparative transcriptome profiling
Source: Front Plant Sci. 2023 Aug 8;14:1150909. doi: 10.3389/fpls.2023.1150909 (PMC10442827; doi:10.3389/fpls.2023.1150909)
Supplement: Supplementary file 2 [file Table_1.xlsx]

## Sheet: Summary
Acc.1666 control and W 344 control are used as the reference for differential expression analysis for Acc. 1666 and W 344 samples respectively.
Cutoff of Differential Analysis
Parameter	Value
pValue	0.05
log2FoldChange for Up regulated Transcripts	2
log2FoldChange for Down regulated Transcripts	-2
Statistics for Differential expressed Transcripts
Parameter	Acc. 1666	W 344
Up Regulated Transcripts	1629	2134
Down Regulated Transcripts	3271	1909
Total DEG	4900	4043

## Sheet: Acc.1666_upregulated
transcriptID	baseMean	log2FoldChange	lfcSE	stat	pvalue	padj	TFdb_ID	TFdb_family	Protein ID	Protein names	Gene Names	Organism	Gene Ontology (biological process)	Gene Ontology (cellular component)	Gene Ontology (molecular function)	Gene Ontology IDs	Pathway
g308562	214.888	10.5448	1.18291	8.91422	4.91263e-19	1.94654e-18	-	-	A0A1D1ZIQ1_9ARAE	RING finger protein 17	Rnf17 g.88258	Anthurium amnicola	-	-	-	-	-
g103868	193.93	10.3965	1.18327	8.78625	1.54641e-18	6.05026e-18	-	-	A0A141PZL2_POPCN	Plasma membrane intrinsic protein 15	PIP1;5	Populus canescens (Grey poplar) (Populus tremula x Populus alba)	-	membrane [GO:0016020]	channel activity [GO:0015267]	GO:0015267; GO:0016020	-
g125872	855.797	10.0966	0.834766	12.0951	1.1207e-33	6.20065e-33	AT3G56400.1	WRKY	-	Putative WRKY transcription factor 70	-	-	-	-	-	-	-
g105387	152.853	10.0534	1.18522	8.48232	2.20747e-17	8.34821e-17	-	-	-	-	-	-	-	-	-	-	-
g27234	93.0016	9.33758	1.19006	7.84628	4.28567e-15	1.5065e-14	-	-	A0A199UPQ5_ANACO	Aquaporin SIP1-2	ACMD2_25405	Ananas comosus (Pineapple) (Ananas ananas)	-	membrane [GO:0016020]	water channel activity [GO:0015250]	GO:0015250; GO:0016020	-
g228276	89.9494	9.28881	1.18967	7.80792	5.81375e-15	2.03216e-14	-	-	-	-	-	-	-	-	-	-	-
g484154	83.643	9.18198	1.19194	7.70341	1.32479e-14	4.5747e-14	-	-	-	-	-	-	-	-	-	-	-
g236789	81.3744	9.14384	1.19046	7.68096	1.57907e-14	5.43531e-14	-	-	-	-	-	-	-	-	-	-	-
g445688	72.2447	8.97371	1.19472	7.51116	5.86075e-14	1.97552e-13	-	-	-	-	-	-	-	-	-	-	-
g411264	63.7451	8.79196	1.19419	7.3623	1.80765e-13	5.98429e-13	-	-	-	-	-	-	-	-	-	-	-
g176270	61.1165	8.73128	1.19449	7.30961	2.67915e-13	8.8079e-13	-	-	A0A1Q3DJV9_CEPFO	Zf-RVT domain-containing protein	CFOL_v3_36067	Cephalotus follicularis (Albany pitcher plant)	-	-	-	-	-
g176269	60.8391	8.725	1.19478	7.30261	2.82238e-13	9.26464e-13	Itr_sc001950.1_g00001.1	FAR1	-	-	-	-	-	-	-	-	-
g356689	54.6766	8.57012	1.19613	7.16486	7.78641e-13	2.50854e-12	-	-	-	-	-	-	-	-	-	-	-
g461060	46.6585	8.34232	1.19993	6.95233	3.59291e-12	1.12564e-11	-	-	A0A1D1Y0D1_9ARAE	Putative mitochondrial chaperone BCS1-B	bcsl1b_4 g.112137	Anthurium amnicola	response to stress [GO:0006950]	-	ATP binding [GO:0005524]; ATP hydrolysis activity [GO:0016887]	GO:0005524; GO:0006950; GO:0016887	-
g461892	43.1244	8.22813	1.20111	6.85042	7.36327e-12	2.2695e-11	-	-	-	-	-	-	-	-	-	-	-
g167033	42.8607	8.21902	1.20144	6.841	7.86435e-12	2.41994e-11	-	-	-	-	-	-	-	-	-	-	-
g56480	38.5058	8.063	1.20545	6.68877	2.25055e-11	6.79365e-11	-	-	A0A1R3IQX8_COCAP	Phosphatidylethanolamine-binding protein PEBP	CCACVL1_10490	Corchorus capsularis (Jute)	-	-	-	-	-
g425492	70.0178	7.96022	1.19219	6.67698	2.43916e-11	7.34794e-11	-	-	A0A1U8HRK1_GOSHI	urea-proton symporter DUR3	LOC107886978	Gossypium hirsutum (Upland cotton) (Gossypium mexicanum)	urea transmembrane transport [GO:0071918]	plasma membrane [GO:0005886]	urea transmembrane transporter activity [GO:0015204]	GO:0005886; GO:0015204; GO:0071918	-
g358209	35.6739	7.95343	1.20702	6.58929	4.41924e-11	1.31557e-10	-	-	-	-	-	-	-	-	-	-	-
g81888	34.6783	7.91372	1.20663	6.55854	5.43379e-11	1.60988e-10	-	-	A0A199V4F7_ANACO	4-coumarate--CoA ligase (EC 6.2.1.12)	ACMD2_00791	Ananas comosus (Pineapple) (Ananas ananas)	phenylpropanoid metabolic process [GO:0009698]	-	4-coumarate-CoA ligase activity [GO:0016207]; trans-cinnamate-CoA ligase activity [GO:0106290]	GO:0009698; GO:0016207; GO:0106290	-
g172120	34.3473	7.89854	1.2077	6.54014	6.1461e-11	1.81381e-10	-	-	-	-	-	-	-	-	-	-	-
g320270	33.216	7.85161	1.20808	6.49926	8.07142e-11	2.36876e-10	-	-	-	-	-	-	-	-	-	-	-
g508756	33.0971	7.84654	1.20839	6.4934	8.39222e-11	2.45981e-10	-	-	-	-	-	-	-	-	-	-	-
g283891	30.5578	7.73164	1.21124	6.38323	1.73386e-10	4.99669e-10	-	-	A0A0A9UW01_ARUDO	Hexosyltransferase (EC 2.4.1.-)	-	Arundo donax (Giant reed) (Donax arundinaceus)	protein glycosylation [GO:0006486]	Golgi membrane [GO:0000139]	hexosyltransferase activity [GO:0016758]	GO:0000139; GO:0006486; GO:0016758	PATHWAY: Protein modification; protein glycosylation. {ECO:0000256|ARBA:ARBA00004922}.
g283898	28.7056	7.64123	1.21462	6.29105	3.15323e-10	8.97979e-10	-	-	A0A072URG8_MEDTR	Beta-1,3-galactosyltransferase-like protein (Putative galactosylxylosylprotein 3-beta-galactosyltransferase (EC 2.4.1.134))	25494139 MTR_4g123090 MtrunA17_Chr4g0068981	Medicago truncatula (Barrel medic) (Medicago tribuloides)	protein glycosylation [GO:0006486]	Golgi membrane [GO:0000139]	carbohydrate binding [GO:0030246]; galactosyltransferase activity [GO:0008378]; galactosylxylosylprotein 3-beta-galactosyltransferase activity [GO:0047220]; glycosyltransferase activity [GO:0016757]	GO:0000139; GO:0006486; GO:0008378; GO:0016757; GO:0030246; GO:0047220	PATHWAY: Protein modification; protein glycosylation. {ECO:0000256|ARBA:ARBA00004922}.
g171914	49.85	7.46778	1.19853	6.2308	4.64053e-10	1.31006e-09	-	-	M8B4A8_TRIUA	AP-1 complex subunit gamma	TRIUR3_29535	Triticum urartu (Red wild einkorn) (Crithodium urartu)	intracellular protein transport [GO:0006886]; vesicle-mediated transport [GO:0016192]	AP-1 adaptor complex [GO:0030121]	-	GO:0006886; GO:0016192; GO:0030121	-
g313792	25.0253	7.44008	1.22314	6.08277	1.18127e-09	3.26272e-09	-	-	B9FYQ4_ORYSJ	Non-lysosomal glucosylceramidase (NLGase) (EC 3.2.1.45)	OsJ_25789	Oryza sativa subsp. japonica (Rice)	carbohydrate metabolic process [GO:0005975]; glucosylceramide catabolic process [GO:0006680]	membrane [GO:0016020]	glucosylceramidase activity [GO:0004348]	GO:0004348; GO:0005975; GO:0006680; GO:0016020	-
g230282	24.7842	7.42807	1.21991	6.08905	1.13585e-09	3.13912e-09	-	-	-	-	-	-	-	-	-	-	-
g219909	24.3689	7.40369	1.21863	6.07542	1.23661e-09	3.412e-09	-	-	A0A1E5V2F5_9POAL	Protein NRT1/ PTR FAMILY 8.1	BAE44_0019744	Dichanthelium oligosanthes	oligopeptide transport [GO:0006857]	membrane [GO:0016020]	transmembrane transporter activity [GO:0022857]	GO:0006857; GO:0016020; GO:0022857	-
g162266	127.508	7.34242	0.844138	8.69812	3.37415e-18	1.30624e-17	-	-	A0A1U7ZZM8_NELNU	serine/threonine-protein kinase 16	LOC104597820	Nelumbo nucifera (Sacred lotus)	protein phosphorylation [GO:0006468]	cytoplasm [GO:0005737]	ATP binding [GO:0005524]; protein serine/threonine kinase activity [GO:0004674]	GO:0004674; GO:0005524; GO:0005737; GO:0006468	-
g444359	22.7818	7.3048	1.22891	5.94413	2.77928e-09	7.52929e-09	-	-	A0A1D6K384_MAIZE	Aspartokinase 1 chloroplastic	ZEAMMB73_Zm00001d029179	Zea mays (Maize)	homoserine biosynthetic process [GO:0009090]; lysine biosynthetic process via diaminopimelate [GO:0009089]; phosphorylation [GO:0016310]	-	aspartate kinase activity [GO:0004072]	GO:0004072; GO:0009089; GO:0009090; GO:0016310	-
g113788	22.53	7.29316	1.22783	5.9399	2.85195e-09	7.72168e-09	-	-	A0A1D1ZEE3_9ARAE	Carboxylate-amine ligase Rxyl_1127	Rxyl_1127 g.25820	Anthurium amnicola	-	-	ligase activity [GO:0016874]	GO:0016874	-
g373679	21.678	7.23571	1.22356	5.91364	3.34637e-09	9.02105e-09	-	-	W9T2W1_9ROSA	DUF295 domain-containing protein	L484_000735	Morus notabilis	-	-	-	-	-
g388691	21.5676	7.22955	1.22526	5.90044	3.62531e-09	9.75703e-09	-	-	A0A1D6JND7_MAIZE	S-adenosyl-L-methionine-dependent methyltransferase superfamily protein	ZEAMMB73_Zm00001d027626	Zea mays (Maize)	-	-	tRNA (cytosine-3-)-methyltransferase activity [GO:0052735]	GO:0052735	-
g450070	20.6173	7.16466	1.22841	5.83246	5.46147e-09	1.45587e-08	-	-	-	-	-	-	-	-	-	-	-
g419990	20.5639	7.15801	1.22792	5.82939	5.56291e-09	1.48235e-08	-	-	-	-	-	-	-	-	-	-	-
g448617	112.444	7.15792	0.845765	8.46325	2.60025e-17	9.8217e-17	-	-	-	-	-	-	-	-	-	-	-
g39944	19.9283	7.11407	1.22785	5.79391	6.87676e-09	1.82273e-08	-	-	-	-	-	-	-	-	-	-	-
g74398	19.8337	7.10832	1.22857	5.78587	7.21379e-09	1.90934e-08	-	-	A0A199VFI3_ANACO	BI1-like protein	ACMD2_03120	Ananas comosus (Pineapple) (Ananas ananas)	-	membrane [GO:0016020]	-	GO:0016020	-
g118231	19.8373	7.10725	1.22814	5.78702	7.1646e-09	1.8965e-08	-	-	-	-	-	-	-	-	-	-	-
g259200	18.7587	7.02939	1.23919	5.67259	1.40654e-08	3.65369e-08	-	-	-	-	-	-	-	-	-	-	-
g82009	18.7769	7.02693	1.23157	5.70569	1.15876e-08	3.02719e-08	-	-	-	-	-	-	-	-	-	-	-
g31087	18.6412	7.0182	1.23153	5.69879	1.20662e-08	3.14782e-08	-	-	A0A1U8BQ15_NELNU	1,4-dihydroxy-2-naphthoyl-CoA thioesterase 1-like	LOC104613530	Nelumbo nucifera (Sacred lotus)	phylloquinone biosynthetic process [GO:0042372]	peroxisome [GO:0005777]	1,4-dihydroxy-2-naphthoyl-CoA thioesterase activity [GO:0061522]	GO:0005777; GO:0042372; GO:0061522	-
g201203	18.3354	6.99289	1.23242	5.67413	1.39398e-08	3.62173e-08	-	-	-	-	-	-	-	-	-	-	-
g440147	17.3539	6.91663	1.24037	5.57625	2.45755e-08	6.29844e-08	-	-	-	-	-	-	-	-	-	-	-
g351491	17.2093	6.90113	1.23739	5.57716	2.44476e-08	6.26682e-08	-	-	A0A072UBK7_MEDTR	DNA (Cytosine-5)-methyltransferase CMT3-like protein (Putative DNA (Cytosine-5-)-methyltransferase (EC 2.1.1.37))	25496971 MTR_6g088715 MtrunA17_Chr6g0486931	Medicago truncatula (Barrel medic) (Medicago tribuloides)	-	nucleus [GO:0005634]	chromatin binding [GO:0003682]; DNA (cytosine-5-)-methyltransferase activity [GO:0003886]; DNA binding [GO:0003677]	GO:0003677; GO:0003682; GO:0003886; GO:0005634	-
g69561	17.1658	6.90081	1.24002	5.56506	2.62062e-08	6.7047e-08	-	-	-	-	-	-	-	-	-	-	-
g249084	60.1121	6.84086	1.04197	6.5653	5.19296e-11	1.54065e-10	-	-	-	-	-	-	-	-	-	-	-
g214178	16.1272	6.81083	1.242	5.48377	4.16359e-08	1.05262e-07	-	-	-	-	-	-	-	-	-	-	-
g353874	15.9922	6.79466	1.24192	5.47108	4.4731e-08	1.12832e-07	-	-	B9SYR5_RICCO	Alanine--tRNA ligase (EC 6.1.1.7) (Alanyl-tRNA synthetase) (AlaRS)	RCOM_0036070	Ricinus communis (Castor bean)	alanyl-tRNA aminoacylation [GO:0006419]; mitochondrial alanyl-tRNA aminoacylation [GO:0070143]; tRNA modification [GO:0006400]	chloroplast [GO:0009507]; mitochondrion [GO:0005739]	alanine-tRNA ligase activity [GO:0004813]; amino acid binding [GO:0016597]; aminoacyl-tRNA editing activity [GO:0002161]; ATP binding [GO:0005524]; tRNA binding [GO:0000049]; zinc ion binding [GO:0008270]	GO:0000049; GO:0002161; GO:0004813; GO:0005524; GO:0005739; GO:0006400; GO:0006419; GO:0008270; GO:0009507; GO:0016597; GO:0070143	-
g121794	86.1743	6.7738	0.849563	7.97328	1.54522e-15	5.51353e-15	-	-	I1JJE9_SOYBN	Serine/threonine-protein phosphatase (EC 3.1.3.16)	100808198 GLYMA_02G295600	Glycine max (Soybean) (Glycine hispida)	double-strand break repair via homologous recombination [GO:0000724]	cytoplasm [GO:0005737]; nucleus [GO:0005634]	myosin phosphatase activity [GO:0017018]; protein serine/threonine phosphatase activity [GO:0004722]	GO:0000724; GO:0004722; GO:0005634; GO:0005737; GO:0017018	-
g58105	15.7152	6.77183	1.24815	5.42549	5.77953e-08	1.44871e-07	-	-	A0A061DKM5_THECC	Cytochrome P450 97B2 isoform 1	TCM_002032	Theobroma cacao (Cacao) (Cocoa)	-	-	heme binding [GO:0020037]; iron ion binding [GO:0005506]; monooxygenase activity [GO:0004497]; oxidoreductase activity, acting on paired donors, with incorporation or reduction of molecular oxygen [GO:0016705]	GO:0004497; GO:0005506; GO:0016705; GO:0020037	-
g531493	15.6521	6.76844	1.24737	5.42618	5.75719e-08	1.44337e-07	-	-	A0A200QZ15_9MAGN	DUF4283 domain-containing protein	BVC80_1315g34	Macleaya cordata	-	-	-	-	-
g416475	15.3814	6.7397	1.24258	5.42394	5.82995e-08	1.46109e-07	-	-	-	-	-	-	-	-	-	-	-
g27386	15.3	6.73607	1.25429	5.3704	7.85606e-08	1.95486e-07	-	-	-	-	-	-	-	-	-	-	-
g177796	14.9048	6.69517	1.24708	5.36866	7.93253e-08	1.97266e-07	-	-	A0A0P0XFA9_ORYSJ	Os08g0382800 protein	Os08g0382800 OSNPB_080382800	Oryza sativa subsp. japonica (Rice)	-	membrane [GO:0016020]	-	GO:0016020	-
g144950	407.379	6.69103	0.380454	17.5869	3.10129e-69	2.78063e-68	-	-	A0A1D1Y1Y8_9ARAE	Non-lysosomal glucosylceramidase	Gba2_1 g.70104	Anthurium amnicola	-	-	hydrolase activity, hydrolyzing O-glycosyl compounds [GO:0004553]	GO:0004553	-
g147954	14.6442	6.66894	1.2449	5.35702	8.46058e-08	2.09987e-07	-	-	A0A0V0HVA3_SOLCH	PRA1 family protein	-	Solanum chacoense (Chaco potato)	vesicle-mediated transport [GO:0016192]	endoplasmic reticulum [GO:0005783]; membrane [GO:0016020]	-	GO:0005783; GO:0016020; GO:0016192	-
g208361	14.5603	6.66487	1.25669	5.30352	1.13588e-07	2.79661e-07	-	-	-	-	-	-	-	-	-	-	-
g201213	52.9869	6.65514	1.04268	6.38274	1.73945e-10	5.01125e-10	-	-	A0A1J3FWR2_NOCCA	Thionin	LC_TR8862_c0_g1_i1_g.30998	Noccaea caerulescens (Alpine penny-cress) (Thlaspi caerulescens)	defense response [GO:0006952]	-	-	GO:0006952	-
g467215	14.2647	6.63223	1.25307	5.29281	1.20454e-07	2.96096e-07	-	-	G7JXC3_MEDTR	Agenet domain protein (Putative Agenet-like domain-containing protein)	11431678 MTR_5g012780 MtrunA17_Chr5g0399321	Medicago truncatula (Barrel medic) (Medicago tribuloides)	-	-	-	-	-
g431725	13.9419	6.60097	1.25228	5.27118	1.35552e-07	3.31839e-07	-	-	-	-	-	-	-	-	-	-	-
g72877	26.8725	6.56878	1.21457	5.40833	6.36165e-08	1.59107e-07	-	-	A0A1E5UJY9_9POAL	Putative alpha,alpha-trehalose-phosphate synthase [UDP-forming] 7	BAE44_0025781	Dichanthelium oligosanthes	trehalose biosynthetic process [GO:0005992]	-	trehalose-phosphatase activity [GO:0004805]	GO:0004805; GO:0005992	-
g103269	13.3419	6.53542	1.25105	5.22397	1.75132e-07	4.25679e-07	-	-	-	-	-	-	-	-	-	-	-
g168775	26.1942	6.53246	1.21595	5.37231	7.77351e-08	1.93501e-07	-	-	-	-	-	-	-	-	-	-	-
g256724	26.106	6.52836	1.21791	5.3603	8.30825e-08	2.06279e-07	-	-	E0CQY1_VITVI	Peroxidase (EC 1.11.1.7)	VIT_18s0001g01140	Vitis vinifera (Grape)	hydrogen peroxide catabolic process [GO:0042744]; response to oxidative stress [GO:0006979]	extracellular region [GO:0005576]; plant-type cell wall [GO:0009505]	heme binding [GO:0020037]; lactoperoxidase activity [GO:0140825]; metal ion binding [GO:0046872]; peroxidase activity [GO:0004601]	GO:0004601; GO:0005576; GO:0006979; GO:0009505; GO:0020037; GO:0042744; GO:0046872; GO:0140825	-
g64969	25.8232	6.51328	1.22265	5.32719	9.9744e-08	2.46575e-07	-	-	-	-	-	-	-	-	-	-	-
g508065	12.9066	6.48604	1.25569	5.16531	2.40039e-07	5.77621e-07	-	-	-	-	-	-	-	-	-	-	-
g48830	24.7702	6.4491	1.21795	5.29503	1.18997e-07	2.92593e-07	-	-	Q5JMF9_ORYSJ	Os01g0761100 protein (cDNA clone:J033127O09, full insert sequence)	Os01g0761100 OSNPB_010761100	Oryza sativa subsp. japonica (Rice)	regulation of DNA-templated transcription [GO:0006355]	nucleus [GO:0005634]	-	GO:0005634; GO:0006355	-
g440789	298.481	6.4464	0.411397	15.6695	2.44434e-55	1.85558e-54	-	-	A0A1Q3D0F7_CEPFO	Pkinase_Tyr domain-containing protein	CFOL_v3_29401	Cephalotus follicularis (Albany pitcher plant)	protein phosphorylation [GO:0006468]	membrane [GO:0016020]	ATP binding [GO:0005524]; protein serine/threonine kinase activity [GO:0004674]	GO:0004674; GO:0005524; GO:0006468; GO:0016020	-
g533128	12.381	6.426	1.26042	5.09828	3.42753e-07	8.15529e-07	-	-	-	-	-	-	-	-	-	-	-
g450068	12.3231	6.42035	1.25739	5.1061	3.28868e-07	7.83224e-07	AA10G00404	-	A0A1E5V023_9POAL	Wall-associated receptor kinase 3	BAE44_0020501	Dichanthelium oligosanthes	cell surface receptor signaling pathway [GO:0007166]; protein phosphorylation [GO:0006468]	membrane [GO:0016020]	ATP binding [GO:0005524]; calcium ion binding [GO:0005509]; polysaccharide binding [GO:0030247]; protein serine/threonine kinase activity [GO:0004674]	GO:0004674; GO:0005509; GO:0005524; GO:0006468; GO:0007166; GO:0016020; GO:0030247	-
g217926	24.0084	6.40545	1.21994	5.25063	1.51576e-07	3.69773e-07	-	-	A0A1R3G7Q8_COCAP	Late embryogenesis abundant protein, LEA-14	CCACVL1_28077	Corchorus capsularis (Jute)	-	membrane [GO:0016020]	-	GO:0016020	-
g151613	12.1615	6.4004	1.25887	5.08425	3.69076e-07	8.75629e-07	-	-	A0A1D1ZGD8_9ARAE	Protein KIAA0664	cluA_6 g.118569	Anthurium amnicola	organelle localization [GO:0051640]; organelle organization [GO:0006996]	cytoplasm [GO:0005737]	-	GO:0005737; GO:0006996; GO:0051640	-
g405741	12.1553	6.39975	1.26253	5.06898	3.99955e-07	9.4688e-07	-	-	A0A072TEL4_MEDTR	ABC transporter C family protein	25481541 MTR_1008s0010	Medicago truncatula (Barrel medic) (Medicago tribuloides)	transmembrane transport [GO:0055085]	membrane [GO:0016020]	ATP binding [GO:0005524]; ATPase-coupled transmembrane transporter activity [GO:0042626]	GO:0005524; GO:0016020; GO:0042626; GO:0055085	-
g118225	23.8588	6.39572	1.22039	5.24073	1.59941e-07	3.895e-07	-	-	-	-	-	-	-	-	-	-	-
g195242	11.5529	6.32792	1.26996	4.98278	6.26785e-07	1.46468e-06	-	-	Q570Q7_ARATH	60S ribosomal protein L7a	At2g47610	Arabidopsis thaliana (Mouse-ear cress)	-	cytosolic large ribosomal subunit [GO:0022625]	RNA binding [GO:0003723]	GO:0003723; GO:0022625	-
g4597	11.5522	6.32583	1.26552	4.99862	5.77426e-07	1.35318e-06	-	-	A0A1J3DI94_NOCCA	phenylalanine--tRNA ligase (EC 6.1.1.20)	GA_TR1717_c2_g1_i1_g.5223 LE_TR741_c3_g1_i1_g.1994	Noccaea caerulescens (Alpine penny-cress) (Thlaspi caerulescens)	phenylalanyl-tRNA aminoacylation [GO:0006432]	cytoplasm [GO:0005737]	ATP binding [GO:0005524]; metal ion binding [GO:0046872]; phenylalanine-tRNA ligase activity [GO:0004826]; tRNA binding [GO:0000049]	GO:0000049; GO:0004826; GO:0005524; GO:0005737; GO:0006432; GO:0046872	-
g287120	11.5012	6.32048	1.26291	5.00468	5.59553e-07	1.31218e-06	-	-	-	-	-	-	-	-	-	-	-
g508759	11.2359	6.28584	1.26606	4.9649	6.87366e-07	1.60076e-06	-	-	A0A072VP17_MEDTR	Calmodulin-domain kinase CDPK protein	25484972 MTR_1g096490 MtrunA17_Chr1g0200601	Medicago truncatula (Barrel medic) (Medicago tribuloides)	intracellular signal transduction [GO:0035556]; peptidyl-serine phosphorylation [GO:0018105]; protein autophosphorylation [GO:0046777]	cytoplasm [GO:0005737]; nucleus [GO:0005634]	ATP binding [GO:0005524]; calcium ion binding [GO:0005509]; calcium-dependent protein serine/threonine kinase activity [GO:0009931]; calmodulin binding [GO:0005516]; calmodulin-dependent protein kinase activity [GO:0004683]	GO:0004683; GO:0005509; GO:0005516; GO:0005524; GO:0005634; GO:0005737; GO:0009931; GO:0018105; GO:0035556; GO:0046777	-
g418754	120.93	6.25476	0.607187	10.3012	6.95829e-25	3.20678e-24	-	-	A0A1R3I360_9ROSI	Serine/threonine-protein phosphatase (EC 3.1.3.16)	COLO4_25405	Corchorus olitorius	brassinosteroid mediated signaling pathway [GO:0009742]	nucleus [GO:0005634]	metal ion binding [GO:0046872]; myosin phosphatase activity [GO:0017018]	GO:0005634; GO:0009742; GO:0017018; GO:0046872	-
g167966	10.8119	6.23269	1.26838	4.91391	8.92769e-07	2.06399e-06	Itr_sc000748.1_g00024.1	MYB_related	B9SIG2_RICCO	Receptor-like serine/threonine-protein kinase (EC 2.7.11.1)	RCOM_1255980	Ricinus communis (Castor bean)	protein phosphorylation [GO:0006468]; recognition of pollen [GO:0048544]	plasma membrane [GO:0005886]	ATP binding [GO:0005524]; protein serine kinase activity [GO:0106310]; protein serine/threonine kinase activity [GO:0004674]	GO:0004674; GO:0005524; GO:0005886; GO:0006468; GO:0048544; GO:0106310	-
g274578	10.8302	6.23246	1.26997	4.90757	9.22109e-07	2.13112e-06	PDK_30s882641g001	TCP	-	-	-	-	-	-	-	-	-
g83955	10.5694	6.20067	1.27303	4.87081	1.11143e-06	2.55599e-06	-	-	-	-	-	-	-	-	-	-	-
g314676	57.1624	6.17738	0.858294	7.19727	6.14285e-13	1.99027e-12	-	-	B3H5H0_ARATH	GPI-anchored-like protein (DUF 3339)	At3g27027 AT3G27027	Arabidopsis thaliana (Mouse-ear cress)	-	membrane [GO:0016020]	-	GO:0016020	-
g354154	20.4919	6.17445	1.22746	5.03025	4.89834e-07	1.15303e-06	-	-	B2BXM7_ARALL	AlMpt5-2	Mpt5-2	Arabidopsis lyrata subsp. lyrata (Lyre-leaved rock-cress)	regulation of translation [GO:0006417]	-	RNA binding [GO:0003723]	GO:0003723; GO:0006417	-
g438726	10.3178	6.16459	1.27277	4.84345	1.27607e-06	2.92046e-06	-	-	A0A199VVL8_ANACO	Peroxidase (EC 1.11.1.7)	ACMD2_18901	Ananas comosus (Pineapple) (Ananas ananas)	hydrogen peroxide catabolic process [GO:0042744]; response to oxidative stress [GO:0006979]	extracellular region [GO:0005576]	heme binding [GO:0020037]; lactoperoxidase activity [GO:0140825]; metal ion binding [GO:0046872]	GO:0005576; GO:0006979; GO:0020037; GO:0042744; GO:0046872; GO:0140825	-
g171911	10.1829	6.14181	1.28397	4.78346	1.72307e-06	3.91307e-06	-	-	F2DW05_HORVV	Predicted protein	-	Hordeum vulgare subsp. vulgare (Domesticated barley)	intracellular protein transport [GO:0006886]; vesicle-mediated transport [GO:0016192]	membrane coat [GO:0030117]	-	GO:0006886; GO:0016192; GO:0030117	-
g195378	10.1288	6.13753	1.27408	4.81722	1.45569e-06	3.32094e-06	-	-	A0A1D1YQG3_9ARAE	Methyltransferase (EC 2.1.1.-)	ERD3_7 g.110645	Anthurium amnicola	methylation [GO:0032259]	membrane [GO:0016020]	methyltransferase activity [GO:0008168]	GO:0008168; GO:0016020; GO:0032259	-
g146904	9.77796	6.08749	1.27897	4.75967	1.9391e-06	4.38907e-06	-	-	A0A061FDN8_THECC	Alkaline/neutral invertase (EC 3.2.1.26)	TCM_034226	Theobroma cacao (Cacao) (Cocoa)	sucrose catabolic process [GO:0005987]	-	glycopeptide alpha-N-acetylgalactosaminidase activity [GO:0033926]; sucrose alpha-glucosidase activity [GO:0004575]	GO:0004575; GO:0005987; GO:0033926	-
g206672	9.63315	6.06445	1.27879	4.74234	2.11264e-06	4.76835e-06	-	-	A0A0B0NVD1_GOSAR	Bromodomain-containing 4	F383_20568	Gossypium arboreum (Tree cotton) (Gossypium nanking)	-	-	-	-	-
g403626	18.9862	6.06163	1.22966	4.9295	8.24382e-07	1.91047e-06	-	-	-	-	-	-	-	-	-	-	-
g188646	9.54697	6.05359	1.28094	4.72589	2.29111e-06	5.15826e-06	-	-	A0A1S3BJZ9_CUCME	homeobox-leucine zipper protein HAT4	LOC103490870	Cucumis melo (Muskmelon)	-	nucleus [GO:0005634]	DNA-binding transcription factor activity, RNA polymerase II-specific [GO:0000981]; sequence-specific DNA binding [GO:0043565]	GO:0000981; GO:0005634; GO:0043565	-
g4596	70.2003	6.0525	0.745209	8.12189	4.58985e-16	1.66966e-15	-	-	A0A0C9S919_9SPER	phenylalanine--tRNA ligase (EC 6.1.1.20)	-	Wollemia nobilis	phenylalanyl-tRNA aminoacylation [GO:0006432]	cytoplasm [GO:0005737]	ATP binding [GO:0005524]; metal ion binding [GO:0046872]; phenylalanine-tRNA ligase activity [GO:0004826]; tRNA binding [GO:0000049]	GO:0000049; GO:0004826; GO:0005524; GO:0005737; GO:0006432; GO:0046872	-
g384048	9.26574	6.00721	1.28879	4.66113	3.14478e-06	7.00024e-06	-	-	A0A0L9V6H6_PHAAN	histone deacetylase (EC 3.5.1.98)	LR48_Vigan08g141500	Phaseolus angularis (Azuki bean) (Vigna angularis)	chromatin organization [GO:0006325]; histone deacetylation [GO:0016575]	-	histone deacetylase activity [GO:0004407]	GO:0004407; GO:0006325; GO:0016575	-
g167950	18.2379	6.00435	1.2329	4.87012	1.11533e-06	2.56453e-06	-	-	A0A1D1ZLQ1_9ARAE	non-specific serine/threonine protein kinase (EC 2.7.11.1)	SD18_38 g.126510	Anthurium amnicola	protein phosphorylation [GO:0006468]; recognition of pollen [GO:0048544]	membrane [GO:0016020]	ATP binding [GO:0005524]; mannose binding [GO:0005537]; protein serine/threonine kinase activity [GO:0004674]	GO:0004674; GO:0005524; GO:0005537; GO:0006468; GO:0016020; GO:0048544	-
g47512	9.19636	5.99805	1.28565	4.66538	3.08041e-06	6.86132e-06	-	-	-	-	-	-	-	-	-	-	-
g84239	4488.02	5.98448	0.0918358	65.165	0	0	-	-	-	-	-	-	-	-	-	-	-
g416458	9.00331	5.96692	1.28611	4.6395	3.49258e-06	7.74794e-06	-	-	-	-	-	-	-	-	-	-	-
g30324	8.93635	5.95532	1.29171	4.61043	4.01829e-06	8.87687e-06	-	-	A0A072THZ4_MEDTR	Glycosyltransferase (EC 2.4.1.-)	25479874 MTR_0036s0220 MtrunA17_Chr3g0092641	Medicago truncatula (Barrel medic) (Medicago tribuloides)	-	-	quercetin 3-O-glucosyltransferase activity [GO:0080043]; quercetin 7-O-glucosyltransferase activity [GO:0080044]	GO:0080043; GO:0080044	-
g41153	48.1336	5.9239	0.863078	6.86369	6.71047e-12	2.07218e-11	-	-	A0A1U7YT99_NELNU	Homeobox-leucine zipper protein (HD-ZIP protein) (Homeodomain transcription factor)	LOC104586724	Nelumbo nucifera (Sacred lotus)	positive regulation of DNA-templated transcription [GO:0045893]	nucleus [GO:0005634]	DNA-binding transcription factor activity, RNA polymerase II-specific [GO:0000981]; sequence-specific DNA binding [GO:0043565]	GO:0000981; GO:0005634; GO:0043565; GO:0045893	-
g382904	16.6457	5.87096	1.23639	4.74847	2.04966e-06	4.62957e-06	-	-	-	-	-	-	-	-	-	-	-
g384733	8.31553	5.85102	1.29782	4.50836	6.53317e-06	1.4186e-05	-	-	A0A061GT91_THECC	Hydroxyproline-rich glycoprotein family protein	TCM_037590	Theobroma cacao (Cacao) (Cocoa)	-	membrane [GO:0016020]	-	GO:0016020	-
g84310	8.24398	5.84064	1.29542	4.50869	6.5229e-06	1.41649e-05	-	-	A0A1U8AC96_NELNU	Xylose isomerase (EC 5.3.1.5)	LOC104599094	Nelumbo nucifera (Sacred lotus)	D-xylose metabolic process [GO:0042732]	-	metal ion binding [GO:0046872]; xylose isomerase activity [GO:0009045]	GO:0009045; GO:0042732; GO:0046872	-
g378530	8.163	5.82562	1.30006	4.48105	7.42769e-06	1.60661e-05	-	-	-	-	-	-	-	-	-	-	-
g215429	8.0342	5.80633	1.30499	4.44933	8.61383e-06	1.85356e-05	-	-	-	-	-	-	-	-	-	-	-
g87489	7.98933	5.79673	1.30132	4.45452	8.40825e-06	1.81008e-05	-	-	-	-	-	-	-	-	-	-	-
g309479	7.75305	5.75419	1.31532	4.37474	1.21577e-05	2.57924e-05	RrC9010_p1	bZIP	A0A078HC73_BRANA	BnaA04g14860D protein	BnaA04g14860D GSBRNA2T00058336001	Brassica napus (Rape)	clathrin coat assembly [GO:0048268]; clathrin-dependent endocytosis [GO:0072583]; vesicle budding from membrane [GO:0006900]	clathrin-coated pit [GO:0005905]; clathrin-coated vesicle [GO:0030136]; Golgi apparatus [GO:0005794]	1-phosphatidylinositol binding [GO:0005545]; clathrin heavy chain binding [GO:0032050]; phosphatidylinositol-4,5-bisphosphate binding [GO:0005546]; SNARE binding [GO:0000149]	GO:0000149; GO:0005545; GO:0005546; GO:0005794; GO:0005905; GO:0006900; GO:0030136; GO:0032050; GO:0048268; GO:0072583	-
g287657	7.76199	5.75243	1.30352	4.413	1.01947e-05	2.17899e-05	-	-	-	-	-	-	-	-	-	-	-
g163715	7.51271	5.70975	1.31279	4.34933	1.36551e-05	2.88555e-05	-	-	B9RFL6_RICCO	Pentatricopeptide repeat-containing protein, putative	RCOM_1435710	Ricinus communis (Castor bean)	RNA modification [GO:0009451]	intracellular membrane-bounded organelle [GO:0043231]	RNA binding [GO:0003723]	GO:0003723; GO:0009451; GO:0043231	-
g473117	14.733	5.69003	1.24433	4.57276	4.81342e-06	1.05617e-05	-	-	A0A199W8B7_ANACO	Spatacsin C-terminal domain-containing protein	ACMD2_04105	Ananas comosus (Pineapple) (Ananas ananas)	-	-	-	-	-
g202694	27.3632	5.68753	1.06228	5.35408	8.59938e-08	2.13356e-07	-	-	-	-	-	-	-	-	-	-	-
g34535	7.38227	5.68513	1.32081	4.30426	1.67542e-05	3.51605e-05	-	-	-	-	-	-	-	-	-	-	-
g137054	7.29308	5.66085	1.31584	4.30209	1.69197e-05	3.54939e-05	-	-	-	-	-	-	-	-	-	-	-
g526579	7.20689	5.64637	1.31288	4.30076	1.70216e-05	3.5705e-05	-	-	A0A199USX5_ANACO	Growth-regulating factor	ACMD2_08717	Ananas comosus (Pineapple) (Ananas ananas)	developmental process [GO:0032502]; DNA-templated transcription [GO:0006351]; regulation of DNA-templated transcription [GO:0006355]	nucleus [GO:0005634]	ATP binding [GO:0005524]	GO:0005524; GO:0005634; GO:0006351; GO:0006355; GO:0032502	-
g313481	14.1853	5.6392	1.25194	4.50436	6.65736e-06	1.44456e-05	-	-	-	-	-	-	-	-	-	-	-
g408880	14.1099	5.62562	1.25009	4.50017	6.78993e-06	1.4723e-05	-	-	-	-	-	-	-	-	-	-	-
g203166	7.09949	5.6249	1.31347	4.28247	1.84833e-05	3.86534e-05	-	-	-	-	-	-	-	-	-	-	-
g177276	7.09793	5.6246	1.3127	4.28476	1.82936e-05	3.82642e-05	-	-	A0A1U7WZJ5_NICSY	acetolactate synthase small subunit 1, chloroplastic-like isoform X2	LOC104231515	Nicotiana sylvestris (Wood tobacco) (South American tobacco)	isoleucine biosynthetic process [GO:0009097]; valine biosynthetic process [GO:0009099]	plastid [GO:0009536]	acetolactate synthase regulator activity [GO:1990610]	GO:0009097; GO:0009099; GO:0009536; GO:1990610	PATHWAY: Amino-acid biosynthesis; L-isoleucine biosynthesis; L-isoleucine from 2-oxobutanoate: step 1/4. {ECO:0000256|ARBA:ARBA00004974}.; PATHWAY: Amino-acid biosynthesis; L-valine biosynthesis; L-valine from pyruvate: step 1/4. {ECO:0000256|ARBA:ARBA00005025}.
g474922	14.0205	5.61957	1.24694	4.50667	6.5852e-06	1.42968e-05	-	-	A0A199V6K8_ANACO	Wall-associated receptor kinase-like 20	ACMD2_20609	Ananas comosus (Pineapple) (Ananas ananas)	protein phosphorylation [GO:0006468]	membrane [GO:0016020]	ATP binding [GO:0005524]; protein serine/threonine kinase activity [GO:0004674]	GO:0004674; GO:0005524; GO:0006468; GO:0016020	-
g90061	290.539	5.59991	0.553949	10.1091	5.03607e-24	2.26931e-23	-	-	-	-	-	-	-	-	-	-	-
g521150	6.95	5.59217	1.31885	4.24018	2.23344e-05	4.63832e-05	-	-	A0A061DPQ0_THECC	Kinase interacting family protein, putative	TCM_000982	Theobroma cacao (Cacao) (Cocoa)	phosphorylation [GO:0016310]	cellular anatomical entity [GO:0110165]	actin binding [GO:0003779]; kinase activity [GO:0016301]	GO:0003779; GO:0016301; GO:0016310; GO:0110165	-
g281805	6.92947	5.58864	1.31946	4.23554	2.28007e-05	4.73094e-05	-	-	A0A1U8Q1T2_NELNU	pentatricopeptide repeat-containing protein At5g61400	LOC104589840	Nelumbo nucifera (Sacred lotus)	-	-	-	-	-
g401655	6.76318	5.55209	1.32548	4.18875	2.80496e-05	5.76829e-05	-	-	-	-	-	-	-	-	-	-	-
g147955	6.70973	5.54588	1.32963	4.17099	3.03277e-05	6.21256e-05	-	-	-	-	-	-	-	-	-	-	-
g136486	6.64419	5.52404	1.35011	4.09154	4.28519e-05	8.67583e-05	-	-	-	-	-	-	-	-	-	-	-
g146985	61.1598	5.52349	0.674916	8.18396	2.74664e-16	1.00595e-15	Rsa1.0_02166.1_g00002.1	ERF	-	-	-	-	-	-	-	-	-
g313580	6.54059	5.50424	1.33014	4.13808	3.50223e-05	7.13453e-05	-	-	A0A1D6KFK7_MAIZE	H(+)-exporting diphosphatase (EC 7.1.3.1)	ZEAMMB73_Zm00001d030996	Zea mays (Maize)	-	membrane [GO:0016020]	inorganic diphosphate phosphatase activity [GO:0004427]; pyrophosphate hydrolysis-driven proton transmembrane transporter activity [GO:0009678]	GO:0004427; GO:0009678; GO:0016020	-
g63925	6.5198	5.50366	1.34765	4.08389	4.42884e-05	8.95436e-05	-	-	A0A1S8ADX8_CITLI	Protein FAR1-RELATED SEQUENCE	-	Citrus limon (Lemon) (Citrus medica var. limon)	regulation of DNA-templated transcription [GO:0006355]	nucleus [GO:0005634]	zinc ion binding [GO:0008270]	GO:0005634; GO:0006355; GO:0008270	-
g425467	6.47968	5.49638	1.34427	4.08875	4.33704e-05	8.77571e-05	-	-	-	-	-	-	-	-	-	-	-
g400122	6.44289	5.48588	1.32959	4.126	3.69123e-05	7.50752e-05	-	-	A0A0K9PA90_ZOSMR	Polyadenylate-binding protein RBP45	ZOSMA_33G01280	Zostera marina (Eelgrass)	-	cytosol [GO:0005829]	mRNA binding [GO:0003729]	GO:0003729; GO:0005829	-
g122321	47.4082	5.48066	0.756486	7.24489	4.32782e-13	1.40988e-12	-	-	-	-	-	-	-	-	-	-	-
g511993	12.7639	5.47964	1.25651	4.36099	1.29475e-05	2.74119e-05	-	-	-	-	-	-	-	-	-	-	-
g28090	12.6337	5.46568	1.26481	4.32135	1.55078e-05	3.26374e-05	-	-	-	-	-	-	-	-	-	-	-
g287423	6.33548	5.46187	1.32981	4.10725	4.00396e-05	8.12467e-05	-	-	-	-	-	-	-	-	-	-	-
g478953	6.18444	5.42481	1.33296	4.06974	4.7066e-05	9.49603e-05	-	-	-	-	-	-	-	-	-	-	-
g189704	6.13653	5.41555	1.33899	4.04451	5.24336e-05	0.000105274	-	-	A0A1D1ZD35_9ARAE	1,25-dihydroxyvitamin D(3) 24-hydroxylase, mitochondrial	Cyp24a1_0 g.87902	Anthurium amnicola	-	-	-	-	-
g21455	22.711	5.40797	1.07204	5.04455	4.5459e-07	1.07223e-06	-	-	A0A1E5UXI5_9POAL	Sister chromatid cohesion 1 protein 1	BAE44_0021358	Dichanthelium oligosanthes	sister chromatid cohesion [GO:0007062]	cohesin complex [GO:0008278]; nucleus [GO:0005634]	-	GO:0005634; GO:0007062; GO:0008278	-
g246942	22.5116	5.39391	1.07155	5.03373	4.81035e-07	1.13289e-06	-	-	Q8LM73_ORYSJ	Putative retroelement	OSJNAa0082N11.17	Oryza sativa subsp. japonica (Rice)	-	-	-	-	-
g87556	12.0735	5.3937	1.26137	4.27607	1.90223e-05	3.97319e-05	-	-	M8AYT0_TRIUA	F-box only protein 7	TRIUR3_31580	Triticum urartu (Red wild einkorn) (Crithodium urartu)	-	-	-	-	-
g300711	5.8909	5.35799	1.34262	3.99071	6.58748e-05	0.000131019	-	-	A0A1D1YJ58_9ARAE	LRR receptor-like serine/threonine-protein kinase HSL2	HSL2_5 g.22150	Anthurium amnicola	phosphorylation [GO:0016310]	membrane [GO:0016020]	kinase activity [GO:0016301]	GO:0016020; GO:0016301; GO:0016310	-
g132958	5.8955	5.35483	1.34225	3.98944	6.62302e-05	0.000131688	676755556	ERF	A0A178VUW3_ARATH	NUDT17	AXX17_At2g00660 AN1_LOCUS7213 C24_LOCUS7097	Arabidopsis thaliana (Mouse-ear cress)	-	-	-	-	-
g19643	11.6995	5.35391	1.26053	4.24734	2.16322e-05	4.49918e-05	-	-	A0A0B0P9M5_GOSAR	Peroxidase (EC 1.11.1.7)	LOC108467615 F383_04240	Gossypium arboreum (Tree cotton) (Gossypium nanking)	hydrogen peroxide catabolic process [GO:0042744]; response to oxidative stress [GO:0006979]	extracellular region [GO:0005576]	heme binding [GO:0020037]; lactoperoxidase activity [GO:0140825]; metal ion binding [GO:0046872]	GO:0005576; GO:0006979; GO:0020037; GO:0042744; GO:0046872; GO:0140825	-
g23254	5.84604	5.34475	1.34793	3.96515	7.33509e-05	0.000145176	-	-	A0A0K9QM36_SPIOL	Aminotransferase-like plant mobile domain-containing protein	SOVF_169090	Spinacia oleracea (Spinach)	-	-	-	-	-
g177620	5.81555	5.33839	1.35097	3.95151	7.76588e-05	0.000153366	-	-	A0A1U7XLM1_NICSY	uncharacterized protein LOC104235351	LOC104235351	Nicotiana sylvestris (Wood tobacco) (South American tobacco)	-	-	-	-	-
g322444	5.80707	5.33243	1.34809	3.95554	7.63611e-05	0.000150888	-	-	-	-	-	-	-	-	-	-	-
g533127	5.78661	5.33222	1.36356	3.91052	9.20976e-05	0.000180618	-	-	-	-	-	-	-	-	-	-	-
g67839	5.66668	5.29839	1.34994	3.92492	8.67596e-05	0.000170556	-	-	A0A0R0ISZ3_SOYBN	Plastidal glycolate/glycerate translocator 1, chloroplastic	GLYMA_08G266000	Glycine max (Soybean) (Glycine hispida)	-	membrane [GO:0016020]	-	GO:0016020	-
g423482	11.2628	5.296	1.27113	4.16637	3.09492e-05	6.33478e-05	-	-	-	-	-	-	-	-	-	-	-
g468044	11.2202	5.29013	1.26782	4.17262	3.01115e-05	6.17143e-05	-	-	A0A199URZ8_ANACO	Putative leucine-rich repeat receptor-like protein kinase	ACMD2_05241	Ananas comosus (Pineapple) (Ananas ananas)	phosphorylation [GO:0016310]	-	kinase activity [GO:0016301]	GO:0016301; GO:0016310	-
g120261	5.61721	5.2879	1.34714	3.92526	8.66351e-05	0.000170347	-	-	A0A200QLT6_9MAGN	Piezo family	BVC80_9003g11	Macleaya cordata	-	membrane [GO:0016020]	-	GO:0016020	-
g322587	5.59599	5.27941	1.3735	3.84377	0.000121157	0.000234809	-	-	A0A199UVJ3_ANACO	Serine hydroxymethyltransferase (EC 2.1.2.1)	ACMD2_13114	Ananas comosus (Pineapple) (Ananas ananas)	glycine biosynthetic process from serine [GO:0019264]; methylation [GO:0032259]; tetrahydrofolate interconversion [GO:0035999]	-	glycine hydroxymethyltransferase activity [GO:0004372]; methyltransferase activity [GO:0008168]; pyridoxal phosphate binding [GO:0030170]	GO:0004372; GO:0008168; GO:0019264; GO:0030170; GO:0032259; GO:0035999	PATHWAY: One-carbon metabolism; tetrahydrofolate interconversion. {ECO:0000256|ARBA:ARBA00004777, ECO:0000256|RuleBase:RU000585}.
g252539	5.5752	5.27869	1.35392	3.89881	9.66658e-05	0.00018914	-	-	-	-	-	-	-	-	-	-	-
g284072	1701.26	5.27831	0.120566	43.7792	0	0	-	-	A0A1D1YWY6_9ARAE	Putative peroxygenase 3	PXG3_4 g.72490	Anthurium amnicola	-	-	-	-	-
g310643	11.0285	5.26551	1.26553	4.16071	3.17259e-05	6.48615e-05	-	-	A0A072U5S6_MEDTR	Transmembrane protein, putative	25499656 MTR_7g112120	Medicago truncatula (Barrel medic) (Medicago tribuloides)	-	-	-	-	-
g428190	5.52878	5.26435	1.3503	3.89867	9.67237e-05	0.00018924	-	-	-	-	-	-	-	-	-	-	-
g487002	653.33	5.25512	0.190355	27.6069	9.18246e-168	1.58171e-166	-	-	-	-	-	-	-	-	-	-	-
g506737	5.48677	5.25505	1.35343	3.88277	0.000103273	0.000201362	-	-	A0A0V0I125_SOLCH	Putative cytoplasmic tRNA 2-thiolation protein 1-like	-	Solanum chacoense (Chaco potato)	tRNA thio-modification [GO:0034227]; tRNA wobble uridine modification [GO:0002098]	-	transferase activity [GO:0016740]; tRNA binding [GO:0000049]	GO:0000049; GO:0002098; GO:0016740; GO:0034227	-
g19907	5.40986	5.23364	1.35649	3.85822	0.000114217	0.000221913	-	-	A0A1U8AR90_NELNU	GDP-mannose transporter GONST1 isoform X3	LOC104606740	Nelumbo nucifera (Sacred lotus)	-	Golgi membrane [GO:0000139]	-	GO:0000139	-
g416373	5.20008	5.18077	1.37933	3.756	0.000172652	0.000329744	-	-	A0A1B5Z8Z2_TRISU	Retrotransposon gag domain-containing protein	TSUD_419620	Trifolium subterraneum (Subterranean clover)	-	-	-	-	-
g178715	5.21464	5.18002	1.36021	3.80824	0.000139961	0.000269684	-	-	-	-	-	-	-	-	-	-	-
g257416	19.2613	5.17268	1.07884	4.79467	1.62944e-06	3.70584e-06	-	-	-	-	-	-	-	-	-	-	-
g227231	5.12838	5.155	1.36492	3.77679	0.00015886	0.000304214	-	-	J3N4Y1_ORYBR	Uncharacterized protein	-	Oryza brachyantha (malo sina)	-	-	-	-	-
g384830	5.0842	5.14462	1.36444	3.77051	0.000162915	0.000311744	-	-	F2DC21_HORVV	Predicted protein	-	Hordeum vulgare subsp. vulgare (Domesticated barley)	-	-	-	-	-
g422626	10.0149	5.12002	1.27764	4.00741	6.13891e-05	0.000122411	-	-	A0A0V0IP39_SOLCH	Putative nucleolar protein 10-like	-	Solanum chacoense (Chaco potato)	-	nucleolus [GO:0005730]	-	GO:0005730	-
g236201	18.4193	5.10964	1.08437	4.71208	2.45206e-06	5.50734e-06	-	-	-	-	-	-	-	-	-	-	-
g333192	4.95525	5.10381	1.38168	3.69392	0.000220825	0.000417502	KHN09737.1	TALE	-	-	-	-	-	-	-	-	-
g4453	4.9043	5.09595	1.38827	3.67073	0.000241863	0.000455952	-	-	A0A0P0VRE5_ORYSJ	Os02g0816600 protein	Os02g0816600 OSNPB_020816600	Oryza sativa subsp. japonica (Rice)	-	-	-	-	-
g30323	9.81679	5.09498	1.28245	3.97283	7.10232e-05	0.000140758	-	-	A0A200QFC3_9MAGN	ATP-dependent RNA helicase (EC 3.6.4.13)	BVC80_8703g14	Macleaya cordata	-	-	ATP binding [GO:0005524]; hydrolase activity [GO:0016787]; nucleic acid binding [GO:0003676]; RNA helicase activity [GO:0003724]	GO:0003676; GO:0003724; GO:0005524; GO:0016787	-
g287172	4.85313	5.07359	1.37765	3.68279	0.000230693	0.000435541	-	-	A0A0V0IRI1_SOLCH	Putative two-component response regulator-like APRR5-like	-	Solanum chacoense (Chaco potato)	phosphorelay signal transduction system [GO:0000160]; regulation of flower development [GO:0009909]; rhythmic process [GO:0048511]	nucleus [GO:0005634]	-	GO:0000160; GO:0005634; GO:0009909; GO:0048511	-
g48981	9.69757	5.06979	1.28605	3.94214	8.07583e-05	0.000159127	FANhyb_rscf00000253.1.g00010.1	BBR-BPC	A0A061FQ64_THECC	Papain family cysteine protease	TCM_043315	Theobroma cacao (Cacao) (Cocoa)	proteolysis involved in protein catabolic process [GO:0051603]	extracellular space [GO:0005615]; lysosome [GO:0005764]	cysteine-type endopeptidase activity [GO:0004197]	GO:0004197; GO:0005615; GO:0005764; GO:0051603	-
g240466	484.476	5.06388	0.209619	24.1575	6.22547e-129	8.65993e-128	-	-	-	-	-	-	-	-	-	-	-
g368849	9.59134	5.05856	1.282	3.94584	7.95192e-05	0.000156885	-	-	M8A2Z3_TRIUA	Salicylate O-methyltransferase	TRIUR3_18771	Triticum urartu (Red wild einkorn) (Crithodium urartu)	methylation [GO:0032259]	-	methyltransferase activity [GO:0008168]	GO:0008168; GO:0032259	-
g133443	35.7075	5.0575	0.768368	6.58214	4.63731e-11	1.37902e-10	-	-	A0A1D1XIS3_9ARAE	Prolyl 4-hydroxylase subunit alpha-1	P4HA1_1 g.139853	Anthurium amnicola	-	endoplasmic reticulum membrane [GO:0005789]	dioxygenase activity [GO:0051213]; iron ion binding [GO:0005506]; L-ascorbic acid binding [GO:0031418]; oxidoreductase activity, acting on paired donors, with incorporation or reduction of molecular oxygen [GO:0016705]	GO:0005506; GO:0005789; GO:0016705; GO:0031418; GO:0051213	-
g101236	4.75637	5.04931	1.37886	3.66193	0.000250321	0.000471198	-	-	A0A199VE14_ANACO	Cellulose synthase-like protein H1	ACMD2_11541	Ananas comosus (Pineapple) (Ananas ananas)	cellulose biosynthetic process [GO:0030244]; plant-type cell wall organization or biogenesis [GO:0071669]	membrane [GO:0016020]	cellulose synthase (UDP-forming) activity [GO:0016760]	GO:0016020; GO:0016760; GO:0030244; GO:0071669	-
g175949	4.72519	5.03641	1.391	3.62071	0.000293796	0.000548789	ONIVA10G07200.2	CAMTA	-	-	-	-	-	-	-	-	-
g459844	4780.07	5.03587	0.0672386	74.8954	0	0	-	-	J7H8J9_AGAAM	Chloroplast small heat shock protein	sHSP	Agave americana (Century plant)	response to heat [GO:0009408]	-	-	GO:0009408	-
g196022	4.71212	5.03282	1.3773	3.65412	0.000258064	0.00048525	-	-	-	-	-	-	-	-	-	-	-
g356160	4.67852	5.02409	1.38333	3.63188	0.000281363	0.000526972	-	-	Q8VXK4_9SPER	Phosphoenolpyruvate carboxylase (EC 4.1.1.31)	ppc	Gnetum leyboldii	carbon fixation [GO:0015977]; tricarboxylic acid cycle [GO:0006099]	-	phosphoenolpyruvate carboxylase activity [GO:0008964]	GO:0006099; GO:0008964; GO:0015977	-
g65893	173.63	5.01629	0.343062	14.6221	2.02937e-48	1.40623e-47	-	-	A0A1D6HL50_MAIZE	phenylalanine--tRNA ligase (EC 6.1.1.20)	ZEAMMB73_Zm00001d018147	Zea mays (Maize)	phenylalanyl-tRNA aminoacylation [GO:0006432]	cytoplasm [GO:0005737]	ATP binding [GO:0005524]; metal ion binding [GO:0046872]; phenylalanine-tRNA ligase activity [GO:0004826]; tRNA binding [GO:0000049]	GO:0000049; GO:0004826; GO:0005524; GO:0005737; GO:0006432; GO:0046872	-
g440412	34.7939	5.0139	0.76807	6.52792	6.66893e-11	1.9652e-10	-	-	G7K4F3_MEDTR	Putative transcription regulator mTERF family (Transcription termination factor family protein)	11425995 MTR_5g094610 MtrunA17_Chr5g0445491	Medicago truncatula (Barrel medic) (Medicago tribuloides)	chloroplast disassembly [GO:1904821]; developmental process [GO:0032502]; DNA-templated transcription termination [GO:0006353]; regulation of DNA-templated transcription [GO:0006355]; response to salt stress [GO:0009651]; root development [GO:0048364]; shoot system development [GO:0048367]; singlet oxygen-mediated programmed cell death [GO:0010343]	chloroplast [GO:0009507]	double-stranded DNA binding [GO:0003690]	GO:0003690; GO:0006353; GO:0006355; GO:0009507; GO:0009651; GO:0010343; GO:0032502; GO:0048364; GO:0048367; GO:1904821	-
g64971	4.61996	5.0039	1.39341	3.59113	0.000329246	0.0006119	-	-	A0A1S4CG81_TOBAC	NADH dehydrogenase [ubiquinone] iron-sulfur protein 1, mitochondrial-like	LOC107818601	Nicotiana tabacum (Common tobacco)	ATP synthesis coupled electron transport [GO:0042773]	membrane [GO:0016020]	4 iron, 4 sulfur cluster binding [GO:0051539]; NADH dehydrogenase (ubiquinone) activity [GO:0008137]	GO:0008137; GO:0016020; GO:0042773; GO:0051539	-
g293173	9.20201	4.99204	1.2842	3.88728	0.000101373	0.000197906	-	-	A0A1U8AXS2_NELNU	protein SHI RELATED SEQUENCE 1-like	LOC104607552	Nelumbo nucifera (Sacred lotus)	positive regulation of DNA-templated transcription [GO:0045893]	nucleus [GO:0005634]	DNA binding [GO:0003677]; DNA-binding transcription factor activity [GO:0003700]	GO:0003677; GO:0003700; GO:0005634; GO:0045893	-
g381189	4.56644	4.98953	1.38765	3.59566	0.000323568	0.000601947	-	-	-	-	-	-	-	-	-	-	-
g19645	9.08578	4.98063	1.28402	3.87893	0.000104917	0.000204468	-	-	A0A200PWM5_9MAGN	Glycoside hydrolase	BVC80_9091g103	Macleaya cordata	carbohydrate metabolic process [GO:0005975]	membrane [GO:0016020]	polygalacturonase activity [GO:0004650]	GO:0004650; GO:0005975; GO:0016020	-
g310627	8.99313	4.96246	1.28563	3.85995	0.000113409	0.000220419	-	-	-	-	-	-	-	-	-	-	-
g454808	4.45056	4.94773	1.39713	3.54134	0.000398098	0.000734009	-	-	A0A199VR89_ANACO	NAD(+) diphosphatase (EC 3.6.1.22)	ACMD2_07507	Ananas comosus (Pineapple) (Ananas ananas)	-	chloroplast [GO:0009507]	metal ion binding [GO:0046872]; NAD+ diphosphatase activity [GO:0000210]; NADH pyrophosphatase activity [GO:0035529]	GO:0000210; GO:0009507; GO:0035529; GO:0046872	-
g83830	4.38585	4.93006	1.39621	3.53102	0.000413965	0.00076216	-	-	Q7F1K6_ORYSJ	Os08g0521200 protein (Putative receptor-like protein kinase)	OJ1081_B12.103 Os08g0521200 OSNPB_080521200	Oryza sativa subsp. japonica (Rice)	protein phosphorylation [GO:0006468]	-	ATP binding [GO:0005524]; protein kinase activity [GO:0004672]	GO:0004672; GO:0005524; GO:0006468	-
g342297	4.34696	4.91925	1.39983	3.51417	0.000441125	0.000809819	-	-	-	-	-	-	-	-	-	-	-
g28089	4.337	4.91644	1.39725	3.51865	0.000433746	0.000796692	-	-	D7UC38_VITVI	Phosphomannomutase (EC 5.4.2.8)	VIT_15s0046g03520	Vitis vinifera (Grape)	GDP-mannose biosynthetic process [GO:0009298]; mannose metabolic process [GO:0006013]; protein N-linked glycosylation [GO:0006487]	cytosol [GO:0005829]	phosphomannomutase activity [GO:0004615]	GO:0004615; GO:0005829; GO:0006013; GO:0006487; GO:0009298	PATHWAY: Nucleotide-sugar biosynthesis; GDP-alpha-D-mannose biosynthesis; alpha-D-mannose 1-phosphate from D-fructose 6-phosphate: step 2/2. {ECO:0000256|ARBA:ARBA00004699, ECO:0000256|RuleBase:RU361118}.
g281321	40.4217	4.91174	0.690438	7.11395	1.1277e-12	3.60734e-12	-	-	-	-	-	-	-	-	-	-	-
g434747	4.31328	4.90409	1.40192	3.49814	0.000468521	0.000857974	-	-	A0A0K9QJG6_SPIOL	Superoxide dismutase (EC 1.15.1.1)	SOVF_172260	Spinacia oleracea (Spinach)	-	mitochondrion [GO:0005739]	manganese ion binding [GO:0030145]; superoxide dismutase activity [GO:0004784]	GO:0004784; GO:0005739; GO:0030145	-
g39943	4.29275	4.89835	1.3956	3.50986	0.000448343	0.000822584	-	-	-	-	-	-	-	-	-	-	-
g314328	4.28746	4.89695	1.39739	3.50436	0.000457708	0.000838941	FANhyb_rscf00000398.1.g00005.1	G2-like	-	-	-	-	-	-	-	-	-
g483866	4.2859	4.89646	1.3955	3.50874	0.000450236	0.00082595	-	-	A0A1U8A1Q9_NELNU	serine/threonine-protein kinase CDL1-like isoform X2	LOC104599331	Nelumbo nucifera (Sacred lotus)	protein phosphorylation [GO:0006468]	-	ATP binding [GO:0005524]; protein serine/threonine kinase activity [GO:0004674]	GO:0004674; GO:0005524; GO:0006468	-
g529623	135.701	4.88933	0.37583	13.0094	1.08193e-38	6.49482e-38	-	-	-	-	-	-	-	-	-	-	-
g358338	4.27587	4.88836	1.42719	3.42517	0.000614409	0.00111009	-	-	Q8LC12_ARATH	At4g01897 (Dihydroorotate dehydrogenase)	At4g01897 AT4G01897	Arabidopsis thaliana (Mouse-ear cress)	-	cytosol [GO:0005829]	-	GO:0005829	-
g484077	4.2439	4.8844	1.40698	3.47155	0.000517459	0.000942101	-	-	-	-	-	-	-	-	-	-	-
g180260	473.736	4.84868	0.198716	24.4001	1.70552e-131	2.41326e-130	-	-	A0A1D1ZG17_9ARAE	Beta-glucosidase 24	BGLU24_2 g.99494	Anthurium amnicola	carbohydrate metabolic process [GO:0005975]	-	beta-glucosidase activity [GO:0008422]	GO:0005975; GO:0008422	-
g239475	4.12125	4.84333	1.41264	3.42857	0.00060676	0.00109712	-	-	A0A103XKT6_CYNCS	Amino acid transporter, transmembrane	Ccrd_005347	Cynara cardunculus var. scolymus (Globe artichoke) (Cynara scolymus)	amino acid transport [GO:0006865]	membrane [GO:0016020]	-	GO:0006865; GO:0016020	-
g349852	4.08072	4.82536	1.41288	3.41526	0.000637207	0.00114976	-	-	-	-	-	-	-	-	-	-	-
g331857	4.07699	4.82437	1.40627	3.43062	0.000602214	0.00108918	-	-	U6C472_ORYRU	Hd3a protein	Hd3a	Oryza rufipogon (Brownbeard rice) (Asian wild rice)	-	-	-	-	-
g521130	4.06704	4.82135	1.40773	3.42491	0.000615009	0.0011111	-	-	A0A0K9Q2B6_ZOSMR	GTPase HflX	ZOSMA_114G00430	Zostera marina (Eelgrass)	-	cytoplasm [GO:0005737]	GTP binding [GO:0005525]; metal ion binding [GO:0046872]; ribosome binding [GO:0043022]	GO:0005525; GO:0005737; GO:0043022; GO:0046872	-
g424215	2613.58	4.81201	0.0842995	57.0824	0	0	-	-	A0A1R3JJ54_COCAP	peptide-methionine (S)-S-oxide reductase (EC 1.8.4.11) (Peptide-methionine (S)-S-oxide reductase) (Protein-methionine-S-oxide reductase)	CCACVL1_05798	Corchorus capsularis (Jute)	response to oxidative stress [GO:0006979]; response to salt stress [GO:0009651]	chloroplast [GO:0009507]	peptide-methionine (S)-S-oxide reductase activity [GO:0008113]	GO:0006979; GO:0008113; GO:0009507; GO:0009651	-
g145738	4.03274	4.80521	1.4192	3.38586	0.000709553	0.00127401	-	-	-	-	-	-	-	-	-	-	-
g58146	4.00761	4.80356	1.41892	3.38537	0.000710821	0.00127612	-	-	-	-	-	-	-	-	-	-	-
g310624	8.04869	4.80044	1.29737	3.70013	0.000215486	0.000407905	-	-	A0A1D6QTA9_MAIZE	Rho-related protein from plants2	ZEAMMB73_Zm00001d053899	Zea mays (Maize)	protein transport [GO:0015031]; small GTPase mediated signal transduction [GO:0007264]	cytoplasm [GO:0005737]; membrane [GO:0016020]	GTP binding [GO:0005525]; GTPase activity [GO:0003924]	GO:0003924; GO:0005525; GO:0005737; GO:0007264; GO:0015031; GO:0016020	-
g39555	52.8164	4.80007	0.58527	8.20147	2.37463e-16	8.72903e-16	-	-	A0A1U8MA98_GOSHI	increased DNA methylation 1-like	LOC107935657	Gossypium hirsutum (Upland cotton) (Gossypium mexicanum)	-	nucleus [GO:0005634]	acyltransferase activity, transferring groups other than amino-acyl groups [GO:0016747]; DNA binding [GO:0003677]; metal ion binding [GO:0046872]	GO:0003677; GO:0005634; GO:0016747; GO:0046872	-
g450071	4.01159	4.79954	1.46942	3.26629	0.00108968	0.00191643	-	-	-	-	-	-	-	-	-	-	-
g422618	3.99323	4.79354	1.43726	3.3352	0.000852388	0.00151616	-	-	-	-	-	-	-	-	-	-	-
g391145	3.96647	4.78515	1.41631	3.37861	0.000728542	0.00130584	-	-	A0A1E5W148_9POAL	Plastidal glycolate/glycerate translocator 1, chloroplastic	BAE44_0007873	Dichanthelium oligosanthes	-	membrane [GO:0016020]	-	GO:0016020	-
g97416	3.96336	4.78409	1.41193	3.38835	0.000703154	0.00126317	-	-	A0A199UH21_ANACO	tRNA wybutosine-synthesizing protein 2/3/4	ACMD2_14370	Ananas comosus (Pineapple) (Ananas ananas)	methylation [GO:0032259]; tRNA modification [GO:0006400]	-	methyltransferase activity [GO:0008168]; tRNA 4-demethylwyosine alpha-amino-alpha-carboxypropyltransferase activity [GO:0102522]	GO:0006400; GO:0008168; GO:0032259; GO:0102522	PATHWAY: tRNA modification; wybutosine-tRNA(Phe) biosynthesis. {ECO:0000256|ARBA:ARBA00004797}.
g289062	3.94811	4.77945	1.41336	3.38162	0.000720607	0.00129261	-	-	A0A072VAH4_MEDTR	Seed maturation protein	25487019 MTR_2g069650 MtrunA17_Chr2g0312171	Medicago truncatula (Barrel medic) (Medicago tribuloides)	seed dormancy process [GO:0010162]	-	-	GO:0010162	-
g223767	3.93443	4.7753	1.41722	3.36948	0.000753101	0.0013477	-	-	A0A1U8LCA7_GOSHI	50S ribosomal protein L12, chloroplastic-like	LOC107925980	Gossypium hirsutum (Upland cotton) (Gossypium mexicanum)	translation [GO:0006412]	ribonucleoprotein complex [GO:1990904]; ribosome [GO:0005840]	mRNA binding [GO:0003729]; structural constituent of ribosome [GO:0003735]	GO:0003729; GO:0003735; GO:0005840; GO:0006412; GO:1990904	-
g203165	3.89702	4.75745	1.41882	3.35311	0.00079909	0.00142589	-	-	G5DWK6_SILLA	H(+)-exporting diphosphatase (EC 7.1.3.1)	-	Silene latifolia (White campion) (Bladder campion)	-	membrane [GO:0016020]	inorganic diphosphate phosphatase activity [GO:0004427]; pyrophosphate hydrolysis-driven proton transmembrane transporter activity [GO:0009678]	GO:0004427; GO:0009678; GO:0016020	-
g118232	3.88022	4.75217	1.41995	3.34672	0.000817746	0.0014576	-	-	A0A1U7WYW3_NICSY	non-specific lipid transfer protein GPI-anchored 2-like isoform X1	LOC104232320	Nicotiana sylvestris (Wood tobacco) (South American tobacco)	lipid transport [GO:0006869]	plasma membrane [GO:0005886]	lipid binding [GO:0008289]	GO:0005886; GO:0006869; GO:0008289	-
g193170	3.84132	4.73997	1.42418	3.32822	0.000874025	0.00155307	-	-	A0A1Q3CU07_CEPFO	DUF4283 domain-containing protein	CFOL_v3_27182	Cephalotus follicularis (Albany pitcher plant)	-	-	-	-	-
g314169	57.7858	4.73827	0.555356	8.53195	1.43899e-17	5.47604e-17	-	-	A0A1U7VG63_NICSY	legumin B-like	LOC104215715	Nicotiana sylvestris (Wood tobacco) (South American tobacco)	-	-	nutrient reservoir activity [GO:0045735]	GO:0045735	-
g86127	14.2417	4.7283	1.10477	4.27991	1.86972e-05	3.90851e-05	-	-	A0A1S3E218_CICAR	zinc finger BED domain-containing protein DAYSLEEPER-like	LOC101507795	Cicer arietinum (Chickpea) (Garbanzo)	post-embryonic development [GO:0009791]	nucleus [GO:0005634]	DNA binding [GO:0003677]; metal ion binding [GO:0046872]; protein dimerization activity [GO:0046983]	GO:0003677; GO:0005634; GO:0009791; GO:0046872; GO:0046983	-
g389491	14.1712	4.71638	1.10226	4.27882	1.87885e-05	3.92671e-05	-	-	-	-	-	-	-	-	-	-	-
g212532	7.62069	4.71299	1.30759	3.60433	0.000312954	0.000583094	-	-	-	-	-	-	-	-	-	-	-
g110649	3.76658	4.7098	1.43174	3.28956	0.00100344	0.00177088	-	-	-	-	-	-	-	-	-	-	-
g369241	14.0168	4.70862	1.10803	4.24953	2.14219e-05	4.45742e-05	-	-	-	-	-	-	-	-	-	-	-
g85131	147.514	4.695	0.34182	13.7353	6.2401e-43	4.00828e-42	-	-	A0A200QEL0_9MAGN	Nuclear transcription factor Y subunit	BVC80_901g25	Macleaya cordata	-	CCAAT-binding factor complex [GO:0016602]	DNA binding [GO:0003677]; DNA-binding transcription factor activity [GO:0003700]	GO:0003677; GO:0003700; GO:0016602	-
g88274	3.72327	4.69002	1.46167	3.20868	0.00133344	0.00232105	-	-	A0A200R3A2_9MAGN	Hyaluronan/mRNA-binding protein	BVC80_1309g13	Macleaya cordata	-	-	RNA binding [GO:0003723]	GO:0003723	-
g31787	3.7102	4.68514	1.43615	3.2623	0.0011051	0.00194233	-	-	-	-	-	-	-	-	-	-	-
g60644	7.39653	4.66884	1.3114	3.5602	0.00037057	0.000685694	-	-	-	-	-	-	-	-	-	-	-
g362282	3.65762	4.66784	1.43004	3.26414	0.00109799	0.00193055	-	-	-	-	-	-	-	-	-	-	-
g313249	7.38879	4.66536	1.3059	3.57252	0.000353562	0.000655221	-	-	-	-	-	-	-	-	-	-	-
g305489	3.61717	4.65431	1.43825	3.2361	0.00121174	0.00212003	XP_008245529.1	E2F/DP	-	-	-	-	-	-	-	-	-
g533001	3.59501	4.6402	1.45119	3.19751	0.0013862	0.00240839	-	-	B9S3K9_RICCO	Uncharacterized protein	RCOM_0671070	Ricinus communis (Castor bean)	-	-	-	-	-
g4915	3.57759	4.6344	1.44117	3.21572	0.00130119	0.00226774	-	-	A0A1U8MQA8_GOSHI	26S protease regulatory subunit 8 homolog B-like	LOC107940107 LOC107887402 LOC107909894 LOC107952641	Gossypium hirsutum (Upland cotton) (Gossypium mexicanum)	proteasome-mediated ubiquitin-dependent protein catabolic process [GO:0043161]	cytoplasm [GO:0005737]; proteasome regulatory particle, base subcomplex [GO:0008540]	peptidase activity [GO:0008233]; proteasome-activating activity [GO:0036402]	GO:0005737; GO:0008233; GO:0008540; GO:0036402; GO:0043161	-
g321813	3.57223	4.62763	1.51564	3.05325	0.00226378	0.00383359	-	-	-	-	-	-	-	-	-	-	-
g233572	3.55083	4.62516	1.43978	3.2124	0.00131629	0.00229249	-	-	-	-	-	-	-	-	-	-	-
g89141	46.6235	4.62191	0.590231	7.83068	4.85223e-15	1.7016e-14	-	-	A0A199UEV0_ANACO	Transcription initiation factor IIF subunit alpha	ACMD2_04295	Ananas comosus (Pineapple) (Ananas ananas)	positive regulation of transcription elongation by RNA polymerase II [GO:0032968]; transcription initiation at RNA polymerase II promoter [GO:0006367]	nucleus [GO:0005634]	DNA binding [GO:0003677]; translation initiation factor activity [GO:0003743]	GO:0003677; GO:0003743; GO:0005634; GO:0006367; GO:0032968	-
g219858	3.52563	4.6164	1.45624	3.17009	0.00152392	0.0026354	-	-	Q8L5P5_LILLO	LEA-like protein	LP28	Lilium longiflorum (Trumpet lily)	-	-	-	-	-
g167949	13.3837	4.61484	1.10603	4.17243	3.01363e-05	6.17606e-05	-	-	-	-	-	-	-	-	-	-	-
g50956	3.49981	4.60773	1.44883	3.18031	0.00147116	0.00254699	-	-	A0A1V1H3D5_ORYLO	Hd3a	OLONGa0030M03.9	Oryza longistaminata (Longstamen rice)	inflorescence development [GO:0010229]; regulation of flower development [GO:0009909]; regulation of timing of transition from vegetative to reproductive phase [GO:0048510]; short-day photoperiodism, flowering [GO:0048575]	-	-	GO:0009909; GO:0010229; GO:0048510; GO:0048575	-
g287260	3.49825	4.60715	1.44775	3.18229	0.00146115	0.00252998	-	-	-	-	-	-	-	-	-	-	-
g458321	3.49825	4.60715	1.44775	3.18229	0.00146115	0.00252998	-	-	-	-	-	-	-	-	-	-	-
g385137	4681.97	4.60373	0.0606339	75.9267	0	0	-	-	A0A1S3BYN6_CUCME	probable zinc metallopeptidase EGY3, chloroplastic	LOC103494829	Cucumis melo (Muskmelon)	-	chloroplast membrane [GO:0031969]	metallopeptidase activity [GO:0008237]	GO:0008237; GO:0031969	-
g466154	7.03316	4.60214	1.31974	3.48717	0.000488163	0.000891667	-	-	-	-	-	-	-	-	-	-	-
g45254	3.45936	4.59329	1.46636	3.13243	0.00173365	0.00297766	-	-	A0A0D2V1Z4_GOSRA	Sulfotransferase (EC 2.8.2.-)	B456_009G443300	Gossypium raimondii (New World cotton)	-	cytoplasm [GO:0005737]	sulfotransferase activity [GO:0008146]	GO:0005737; GO:0008146	-
g320250	300.141	4.59032	0.232337	19.7571	6.96278e-87	7.39191e-86	-	-	-	-	-	-	-	-	-	-	-
g523313	7.00363	4.58378	1.31886	3.47556	0.000509784	0.000928915	-	-	Q9FW98_ORYSJ	Putative non-LTR retroelement reverse transcriptase	OSJNBa0026L12.31	Oryza sativa subsp. japonica (Rice)	-	-	metal ion binding [GO:0046872]; nucleic acid binding [GO:0003676]; RNA-directed DNA polymerase activity [GO:0003964]; RNA-DNA hybrid ribonuclease activity [GO:0004523]	GO:0003676; GO:0003964; GO:0004523; GO:0046872	-
g450069	6.96347	4.579	1.32134	3.46543	0.000529388	0.000962692	EMT07921	FAR1	B7F3V0_ORYSJ	cDNA clone:J013038H19, full insert sequence	-	Oryza sativa subsp. japonica (Rice)	cell surface receptor signaling pathway [GO:0007166]; protein phosphorylation [GO:0006468]	-	ATP binding [GO:0005524]; protein kinase activity [GO:0004672]	GO:0004672; GO:0005524; GO:0006468; GO:0007166	-
g262999	6.9747	4.57861	1.31489	3.48214	0.000497429	0.000907939	-	-	-	-	-	-	-	-	-	-	-
g198143	3.38929	4.56188	1.46892	3.1056	0.00189894	0.0032472	-	-	A0A199V413_ANACO	Putative UDP-arabinose 4-epimerase 1	ACMD2_00713	Ananas comosus (Pineapple) (Ananas ananas)	galactose metabolic process [GO:0006012]	membrane [GO:0016020]	UDP-glucose 4-epimerase activity [GO:0003978]	GO:0003978; GO:0006012; GO:0016020	-
g247205	3.38237	4.55238	1.45615	3.12632	0.0017701	0.00303746	-	-	-	-	-	-	-	-	-	-	-
g203050	6.83681	4.54998	1.31718	3.45434	0.000551649	0.00100172	-	-	-	-	-	-	-	-	-	-	-
g160424	107.429	4.54362	0.380851	11.9302	8.24065e-33	4.4788e-32	-	-	A0A199VRB0_ANACO	ATP-dependent zinc metalloprotease FTSH 6, chloroplastic	ACMD2_00106	Ananas comosus (Pineapple) (Ananas ananas)	proteolysis [GO:0006508]	cytoplasm [GO:0005737]; intracellular membrane-bounded organelle [GO:0043231]; membrane [GO:0016020]	ATP binding [GO:0005524]; ATP hydrolysis activity [GO:0016887]; ATP-dependent peptidase activity [GO:0004176]; metalloendopeptidase activity [GO:0004222]	GO:0004176; GO:0004222; GO:0005524; GO:0005737; GO:0006508; GO:0016020; GO:0016887; GO:0043231	-
g134088	3.32139	4.53037	1.45599	3.11154	0.00186114	0.00318568	-	-	A0A199VJZ3_ANACO	Cytochrome P450 78A5	ACMD2_23196	Ananas comosus (Pineapple) (Ananas ananas)	-	membrane [GO:0016020]	heme binding [GO:0020037]; iron ion binding [GO:0005506]; monooxygenase activity [GO:0004497]; oxidoreductase activity, acting on paired donors, with incorporation or reduction of molecular oxygen [GO:0016705]	GO:0004497; GO:0005506; GO:0016020; GO:0016705; GO:0020037	-
g171321	3.28623	4.51713	1.47548	3.06146	0.00220261	0.00373566	-	-	-	-	-	-	-	-	-	-	-
g257948	3.30078	4.51565	1.47334	3.06491	0.00217739	0.00369467	-	-	-	-	-	-	-	-	-	-	-
g47268	3.29923	4.51496	1.46981	3.07179	0.00212776	0.00361704	-	-	A0A061GFZ4_THECC	non-specific serine/threonine protein kinase (EC 2.7.11.1)	TCM_030030	Theobroma cacao (Cacao) (Cocoa)	protein phosphorylation [GO:0006468]; recognition of pollen [GO:0048544]	plasma membrane [GO:0005886]	ATP binding [GO:0005524]; protein serine/threonine kinase activity [GO:0004674]	GO:0004674; GO:0005524; GO:0005886; GO:0006468; GO:0048544	-
g316308	3.29394	4.51314	1.47336	3.06317	0.00219009	0.00371486	-	-	-	-	-	-	-	-	-	-	-
g17442	3.29083	4.51177	1.46754	3.07439	0.00210936	0.00358816	-	-	A0A1D1Z538_9ARAE	1-phosphatidylinositol 3-phosphate 5-kinase	Pikfyve_1 g.127307	Anthurium amnicola	phosphorylation [GO:0016310]	-	ATP binding [GO:0005524]; kinase activity [GO:0016301]	GO:0005524; GO:0016301; GO:0016310	-
g326879	3.29083	4.51177	1.46754	3.07439	0.00210936	0.00358816	-	-	-	-	-	-	-	-	-	-	-
g252703	3.28554	4.50991	1.46734	3.07353	0.0021154	0.00359799	-	-	I3SAA1_LOTJA	Flap endonuclease 1 (FEN-1) (EC 3.1.-.-) (Flap structure-specific endonuclease 1)	FEN1	Lotus japonicus (Lotus corniculatus var. japonicus)	base-excision repair [GO:0006284]; DNA replication, removal of RNA primer [GO:0043137]	mitochondrion [GO:0005739]; nucleolus [GO:0005730]; nucleoplasm [GO:0005654]	5'-3' exonuclease activity [GO:0008409]; 5'-flap endonuclease activity [GO:0017108]; DNA binding [GO:0003677]; magnesium ion binding [GO:0000287]	GO:0000287; GO:0003677; GO:0005654; GO:0005730; GO:0005739; GO:0006284; GO:0008409; GO:0017108; GO:0043137	-
g249383	6.59698	4.50715	1.33187	3.38407	0.000714199	0.00128177	-	-	A0A1Q3C9V0_CEPFO	SSF domain-containing protein	CFOL_v3_20498	Cephalotus follicularis (Albany pitcher plant)	-	membrane [GO:0016020]	urea transmembrane transporter activity [GO:0015204]	GO:0015204; GO:0016020	-
g419991	24.3783	4.49371	0.787697	5.70488	1.16428e-08	3.04076e-08	-	-	A0A166AKF3_DAUCS	ULP_PROTEASE domain-containing protein	DCAR_010154	Daucus carota subsp. sativus (Carrot)	-	-	-	-	-
g523602	3.223	4.48654	1.4615	3.06982	0.00214188	0.00363994	-	-	A0A0D2SJE8_GOSRA	Serine/threonine-protein phosphatase (EC 3.1.3.16)	B456_007G132700	Gossypium raimondii (New World cotton)	brassinosteroid mediated signaling pathway [GO:0009742]	nucleus [GO:0005634]	metal ion binding [GO:0046872]; myosin phosphatase activity [GO:0017018]	GO:0005634; GO:0009742; GO:0017018; GO:0046872	-
g289723	12.1565	4.48117	1.11131	4.03235	5.52225e-05	0.000110595	-	-	A0A125S6H8_VACCO	glutathione transferase (EC 2.5.1.18)	GSTU1	Vaccinium corymbosum (Highbush blueberry)	glutathione metabolic process [GO:0006749]; response to chemical [GO:0042221]	-	glutathione transferase activity [GO:0004364]	GO:0004364; GO:0006749; GO:0042221	-
g379216	6.47004	4.47146	1.32562	3.37311	0.000743244	0.00133066	-	-	A0A199UQC6_ANACO	Putative aminoacrylate hydrolase RutD	ACMD2_06450	Ananas comosus (Pineapple) (Ananas ananas)	-	membrane [GO:0016020]	hydrolase activity [GO:0016787]	GO:0016020; GO:0016787	-
g442744	48.436	4.47098	0.556809	8.02965	9.77478e-16	3.5142e-15	-	-	-	-	-	-	-	-	-	-	-
g532300	78.3125	4.4708	0.440207	10.1561	3.11197e-24	1.41138e-23	-	-	A0A1P8C4I6_9ROSA	MYB4	-	Rhaphiolepis bibas	-	-	-	-	-
g354775	3.18038	4.47028	1.49304	2.99408	0.00275276	0.00461333	-	-	-	-	-	-	-	-	-	-	-
g298941	3.19555	4.46878	1.48088	3.01765	0.00254741	0.00428922	-	-	-	-	-	-	-	-	-	-	-
g484868	3.18715	4.46546	1.47619	3.025	0.00248633	0.00419117	-	-	A0A118JVH9_CYNCS	Uncharacterized protein	Ccrd_004208	Cynara cardunculus var. scolymus (Globe artichoke) (Cynara scolymus)	-	-	-	-	-
g164736	6.45009	4.46099	1.32748	3.36049	0.000778045	0.00138976	-	-	-	-	-	-	-	-	-	-	-
g425497	35.8591	4.4589	0.642933	6.93526	4.05485e-12	1.26639e-11	-	-	A0A200QNN1_9MAGN	Sodium/solute symporter	BVC80_1485g45	Macleaya cordata	-	membrane [GO:0016020]	urea transmembrane transporter activity [GO:0015204]	GO:0015204; GO:0016020	-
g17435	6.37481	4.44641	1.3377	3.32392	0.000887616	0.00157592	-	-	A0A1D6GVU8_MAIZE	Type 2 DNA topoisomerase 6 subunit B-like	ZEAMMB73_Zm00001d014728	Zea mays (Maize)	meiotic DNA double-strand break formation [GO:0042138]	-	isomerase activity [GO:0016853]	GO:0016853; GO:0042138	-
g6529	3.10401	4.42583	1.49611	2.95822	0.00309426	0.00515384	-	-	-	-	-	-	-	-	-	-	-
g263851	3.08876	4.41966	1.48925	2.96771	0.00300031	0.00500441	-	-	A0A1U8P552_GOSHI	Methyltransferase (EC 2.1.1.-)	LOC107955137	Gossypium hirsutum (Upland cotton) (Gossypium mexicanum)	methylation [GO:0032259]	cytoplasm [GO:0005737]; membrane [GO:0016020]	methyltransferase activity [GO:0008168]	GO:0005737; GO:0008168; GO:0016020; GO:0032259	-
g318212	3.06667	4.41084	1.48105	2.97817	0.00289972	0.00484598	-	-	-	-	-	-	-	-	-	-	-
g126035	3.04458	4.40209	1.47758	2.97926	0.00288947	0.00482943	-	-	-	-	-	-	-	-	-	-	-
g359285	3.0393	4.40012	1.48453	2.96399	0.00303683	0.0050621	-	-	Q5J7N0_AGAAM	GDSL-motif lipase	SGNH	Agave americana (Century plant)	-	-	hydrolase activity, acting on ester bonds [GO:0016788]	GO:0016788	-
g217411	3.03774	4.39941	1.4785	2.97559	0.00292426	0.00488465	-	-	-	-	-	-	-	-	-	-	-
g79479	3.02934	4.39603	1.47766	2.975	0.00292993	0.00489325	-	-	V4W4L4_CITCL	Thymidine kinase (EC 2.7.1.21)	CICLE_v10016471mg	Citrus clementina (Clementine) (Citrus deliciosa x Citrus sinensis)	DNA biosynthetic process [GO:0071897]; phosphorylation [GO:0016310]	-	ATP binding [GO:0005524]; thymidine kinase activity [GO:0004797]	GO:0004797; GO:0005524; GO:0016310; GO:0071897	-
g455896	6.13336	4.39595	1.33545	3.29173	0.000995718	0.00175825	-	-	-	-	-	-	-	-	-	-	-
g22182	3.01782	4.39124	1.49672	2.9339	0.00334735	0.00555258	-	-	A0A1U8HSG5_GOSHI	F-box protein PP2-B15-like	LOC107887229	Gossypium hirsutum (Upland cotton) (Gossypium mexicanum)	-	-	-	-	-
g236240	3.01098	4.38853	1.48992	2.94548	0.00322457	0.00536067	-	-	-	-	-	-	-	-	-	-	-
g357586	11.4121	4.38741	1.12869	3.88718	0.000101418	0.00019798	-	-	A0A199VAM7_ANACO	Peroxidase (EC 1.11.1.7)	ACMD2_14189	Ananas comosus (Pineapple) (Ananas ananas)	hydrogen peroxide catabolic process [GO:0042744]; response to oxidative stress [GO:0006979]	extracellular region [GO:0005576]	heme binding [GO:0020037]; lactoperoxidase activity [GO:0140825]; metal ion binding [GO:0046872]	GO:0005576; GO:0006979; GO:0020037; GO:0042744; GO:0046872; GO:0140825	-
g363020	11.4245	4.38675	1.1293	3.88447	0.000102555	0.000200089	-	-	-	-	-	-	-	-	-	-	-
g326261	2.99885	4.38383	1.48377	2.95452	0.00313157	0.00521103	-	-	-	-	-	-	-	-	-	-	-
g465933	2.99885	4.38383	1.48377	2.95452	0.00313157	0.00521103	-	-	-	-	-	-	-	-	-	-	-
g141676	56.5923	4.37566	0.50254	8.70708	3.118e-18	1.20874e-17	-	-	A0A1J3JX18_NOCCA	Heat shock protein 83	MP_TR7860_c7_g1_i1_g.22516	Noccaea caerulescens (Alpine penny-cress) (Thlaspi caerulescens)	-	-	ATP binding [GO:0005524]; ATP hydrolysis activity [GO:0016887]; ATP-dependent protein folding chaperone [GO:0140662]; unfolded protein binding [GO:0051082]	GO:0005524; GO:0016887; GO:0051082; GO:0140662	-
g470927	2.98353	4.36956	1.50116	2.91079	0.00360515	0.00595832	-	-	-	-	-	-	-	-	-	-	-
g453703	2.9584	4.36709	1.50343	2.90475	0.00367545	0.00606948	-	-	-	-	-	-	-	-	-	-	-
g225523	2.97668	4.36672	1.49618	2.91858	0.00351631	0.0058194	-	-	-	-	-	-	-	-	-	-	-
g170246	16.8825	4.36264	0.916365	4.76081	1.92819e-06	4.36473e-06	-	-	-	-	-	-	-	-	-	-	-
g310631	5.95649	4.35075	1.33526	3.25836	0.0011206	0.00196808	-	-	-	-	-	-	-	-	-	-	-
g379236	2.93779	4.35064	1.49156	2.91683	0.00353604	0.00584962	-	-	A0A200PMW8_9MAGN	Zinc finger protein	BVC80_1523g1	Macleaya cordata	-	-	nucleic acid binding [GO:0003676]; zinc ion binding [GO:0008270]	GO:0003676; GO:0008270	-
g192752	5.91916	4.34291	1.33996	3.24107	0.00119084	0.0020849	-	-	-	-	-	-	-	-	-	-	-
g82140	2.91726	4.34228	1.48853	2.91715	0.00353241	0.00584397	-	-	-	-	-	-	-	-	-	-	-
g105521	5.92905	4.34044	1.33797	3.24404	0.00117848	0.00206455	-	-	A0A1R3FYU3_COCAP	Reverse transcriptase	CCACVL1_30081	Corchorus capsularis (Jute)	-	-	metal ion binding [GO:0046872]; nucleic acid binding [GO:0003676]; RNA-directed DNA polymerase activity [GO:0003964]; RNA-DNA hybrid ribonuclease activity [GO:0004523]	GO:0003676; GO:0003964; GO:0004523; GO:0046872	-
g104338	2.9073	4.33803	1.49349	2.90463	0.00367682	0.00607138	-	-	Q9LRN0_ARATH	AT3g24190/MUJ8_17 (Protein kinase superfamily protein)	AT3G24190	Arabidopsis thaliana (Mouse-ear cress)	protein phosphorylation [GO:0006468]	chloroplast [GO:0009507]	ATP binding [GO:0005524]; protein kinase activity [GO:0004672]	GO:0004672; GO:0005524; GO:0006468; GO:0009507	-
g214179	10.9363	4.33424	1.12438	3.85476	0.000115841	0.000224928	-	-	-	-	-	-	-	-	-	-	-
g277673	2.88677	4.32957	1.49779	2.89063	0.00384466	0.00633619	-	-	-	-	-	-	-	-	-	-	-
g23235	65.7015	4.32177	0.457514	9.4462	3.51353e-21	1.47159e-20	-	-	A0A1U8MW54_GOSHI	extensin-2-like	LOC107941957	Gossypium hirsutum (Upland cotton) (Gossypium mexicanum)	plant-type cell wall organization [GO:0009664]	-	structural constituent of cell wall [GO:0005199]	GO:0005199; GO:0009664	-
g223954	2.86841	4.32158	1.50969	2.86257	0.00420218	0.00689251	-	-	Q9C692_ARATH	Polyprotein, putative	T8L23.26	Arabidopsis thaliana (Mouse-ear cress)	DNA integration [GO:0015074]	-	nucleic acid binding [GO:0003676]	GO:0003676; GO:0015074	-
g505967	5.86533	4.31822	1.34328	3.21469	0.00130588	0.0022752	-	-	A0A200QQ22_9MAGN	SNF2-related	BVC80_9013g5	Macleaya cordata	-	-	ATP binding [GO:0005524]; ATP-dependent chromatin remodeler activity [GO:0140658]; histone binding [GO:0042393]	GO:0005524; GO:0042393; GO:0140658	-
g71575	27.0941	4.31468	0.712328	6.05715	1.38557e-09	3.81271e-09	-	-	A0A1U7WCC3_NICSY	glycine hydroxymethyltransferase (EC 2.1.2.1)	LOC104226107	Nicotiana sylvestris (Wood tobacco) (South American tobacco)	glycine biosynthetic process from serine [GO:0019264]; tetrahydrofolate interconversion [GO:0035999]	-	glycine hydroxymethyltransferase activity [GO:0004372]; pyridoxal phosphate binding [GO:0030170]	GO:0004372; GO:0019264; GO:0030170; GO:0035999	PATHWAY: One-carbon metabolism; tetrahydrofolate interconversion. {ECO:0000256|ARBA:ARBA00004777}.
g29482	2.84632	4.3121	1.51961	2.83763	0.00454499	0.0074226	-	-	A0A1D6FRJ6_MAIZE	Cytochrome-c oxidase	103643025 ZEAMMB73_Zm00001d010515	Zea mays (Maize)	-	mitochondrial inner membrane [GO:0005743]	-	GO:0005743	-
g177795	2.85776	4.30887	1.50137	2.86995	0.00410536	0.0067424	Rsa1.0_01019.1_g00002.1	B3	-	-	-	-	-	-	-	-	-
g247305	2.85092	4.30599	1.50052	2.86967	0.00410898	0.00674677	-	-	-	-	-	-	-	-	-	-	-
g449148	2.84563	4.30392	1.51045	2.84942	0.00437983	0.00716668	Cc01_g03550	ERF	A0A1V5PRE8_9CHLR	Leucine Rich repeats (2 copies)	BWY63_01655	Chloroflexi bacterium ADurb.Bin360	-	-	-	-	-
g59996	10.769	4.30124	1.12761	3.81447	0.000136475	0.000263348	-	-	A0A1Q3D7L5_CEPFO	Zf-RVT domain-containing protein	CFOL_v3_31866	Cephalotus follicularis (Albany pitcher plant)	-	-	-	-	-
g138636	2.83194	4.29816	1.5228	2.82253	0.00476457	0.00776261	-	-	-	-	-	-	-	-	-	-	-
g472412	10.8364	4.29752	1.12275	3.82767	0.000129364	0.00025016	-	-	-	-	-	-	-	-	-	-	-
g35644	15.9358	4.29371	0.927657	4.62855	3.68228e-06	8.15582e-06	-	-	A0A1D6PEK5_MAIZE	Protein TOPLESS	ZEAMMB73_Zm00001d047897	Zea mays (Maize)	post-embryonic development [GO:0009791]; regulation of DNA-templated transcription [GO:0006355]; reproductive structure development [GO:0048608]; shoot system development [GO:0048367]	-	-	GO:0006355; GO:0009791; GO:0048367; GO:0048608	-
g180764	5.73653	4.29043	1.34395	3.1924	0.00141096	0.00244853	-	-	-	-	-	-	-	-	-	-	-
g331998	2.80207	4.28492	1.50774	2.84196	0.00448376	0.00732816	-	-	-	-	-	-	-	-	-	-	-
g120668	132.098	4.26531	0.321448	13.269	3.50128e-40	2.15595e-39	-	-	-	-	-	-	-	-	-	-	-
g25066	5.63962	4.25949	1.34858	3.1585	0.00158584	0.00273791	678365117	bZIP	A0A072UVF4_MEDTR	Germin-like protein	25492271 MTR_4g052780	Medicago truncatula (Barrel medic) (Medicago tribuloides)	-	apoplast [GO:0048046]	manganese ion binding [GO:0030145]	GO:0030145; GO:0048046	-
g146775	2.74413	4.25092	1.51287	2.80983	0.00495677	0.00805745	-	-	Q0J461_ORYSJ	Os08g0532500 protein	Os08g0532500 OSNPB_080532500	Oryza sativa subsp. japonica (Rice)	-	-	-	-	-
g297643	2.73667	4.24824	1.56072	2.72197	0.00648939	0.0103775	-	-	A0A1U8AAJ2_NELNU	DNA repair protein recA homolog 1, chloroplastic	LOC104598345	Nelumbo nucifera (Sacred lotus)	DNA recombination [GO:0006310]; DNA repair [GO:0006281]	-	ATP binding [GO:0005524]; ATP-dependent DNA damage sensor activity [GO:0140664]; single-stranded DNA binding [GO:0003697]	GO:0003697; GO:0005524; GO:0006281; GO:0006310; GO:0140664	-
g484867	2.73728	4.2479	1.50966	2.81382	0.00489568	0.00796463	-	-	A0A1D1Z0X4_9ARAE	Early endosome antigen 1	EEA1_3 g.64201	Anthurium amnicola	-	-	-	-	-
g46278	15.5683	4.24557	0.920176	4.61387	3.95244e-06	8.73416e-06	-	-	A0A1Q3BQ31_CEPFO	Zf-RVT domain-containing protein	CFOL_v3_13629	Cephalotus follicularis (Albany pitcher plant)	-	-	-	-	-
g436583	2.72048	4.2404	1.51536	2.79828	0.00513752	0.0083377	-	-	-	-	-	-	-	-	-	-	-
g184509	5.50701	4.22477	1.34729	3.13576	0.00171408	0.00294658	-	-	A0A1U8LI86_GOSHI	multiple organellar RNA editing factor 3, mitochondrial-like	LOC107926522	Gossypium hirsutum (Upland cotton) (Gossypium mexicanum)	cytidine to uridine editing [GO:0016554]; mitochondrial mRNA modification [GO:0080156]; mRNA processing [GO:0006397]	mitochondrion [GO:0005739]	-	GO:0005739; GO:0006397; GO:0016554; GO:0080156	-
g311323	2.68471	4.22452	1.51686	2.78504	0.00535219	0.00866046	-	-	-	-	-	-	-	-	-	-	-
g461328	2.68471	4.22452	1.51686	2.78504	0.00535219	0.00866046	-	-	-	-	-	-	-	-	-	-	-
g169609	1451.5	4.22386	0.0965358	43.7543	0	0	-	-	Q8RVG0_TOBAC	protein-serine/threonine phosphatase (EC 3.1.3.16)	pp2C LOC107803211 PP2C1	Nicotiana tabacum (Common tobacco)	peptidyl-threonine dephosphorylation [GO:0035970]	nucleus [GO:0005634]	metal ion binding [GO:0046872]; myosin phosphatase activity [GO:0017018]; protein serine/threonine phosphatase activity [GO:0004722]	GO:0004722; GO:0005634; GO:0017018; GO:0035970; GO:0046872	-
g91181	2.66946	4.21758	1.52509	2.76546	0.00568433	0.0091682	-	-	F6GSN1_VITVI	FAD_binding_3 domain-containing protein	VIT_17s0000g02250	Vitis vinifera (Grape)	-	-	FAD binding [GO:0071949]; oxidoreductase activity [GO:0016491]	GO:0016491; GO:0071949	-
g188982	2.66946	4.21758	1.52509	2.76546	0.00568433	0.0091682	-	-	A0A1S3TGV5_VIGRR	switch 2	LOC106755369	Vigna radiata var. radiata (Mung bean) (Phaseolus aureus)	-	-	ATP binding [GO:0005524]; ATP-dependent chromatin remodeler activity [GO:0140658]	GO:0005524; GO:0140658	-
g352509	2.68775	4.21754	1.55519	2.7119	0.00668981	0.0106755	-	-	A0A1E5WE83_9POAL	Amino acid permease 1	BAE44_0003285	Dichanthelium oligosanthes	amino acid transport [GO:0006865]	plasma membrane [GO:0005886]	-	GO:0005886; GO:0006865	-
g322432	70.8683	4.20614	0.431728	9.74259	1.98438e-22	8.57179e-22	-	-	A0A1D1Y0A4_9ARAE	Ubiquitin and WLM domain-containing protein C1442.07c	SPCC1442.07c_1 g.74432	Anthurium amnicola	-	-	-	-	-
g163107	2.65943	4.20422	1.56182	2.69186	0.0071054	0.0113019	-	-	A0A061FRW8_THECC	DEAD/DEAH box RNA helicase family protein, putative isoform 1	TCM_036398	Theobroma cacao (Cacao) (Cocoa)	double-strand break repair via synthesis-dependent strand annealing [GO:0045003]; interstrand cross-link repair [GO:0036297]; replication fork reversal [GO:0071932]	-	3'-5' DNA helicase activity [GO:0043138]; ATP binding [GO:0005524]; four-way junction DNA binding [GO:0000400]; four-way junction helicase activity [GO:0009378]; hydrolase activity [GO:0016787]	GO:0000400; GO:0005524; GO:0009378; GO:0016787; GO:0036297; GO:0043138; GO:0045003; GO:0071932	-
g84342	35.3715	4.20349	0.604749	6.9508	3.63218e-12	1.13756e-11	-	-	A0A061FXY9_THECC	Homeobox-leucine zipper protein (HD-ZIP protein) (Homeodomain transcription factor)	TCM_013821	Theobroma cacao (Cacao) (Cocoa)	-	nucleus [GO:0005634]	DNA-binding transcription factor activity, RNA polymerase II-specific [GO:0000981]; sequence-specific DNA binding [GO:0043565]	GO:0000981; GO:0005634; GO:0043565	-
g11534	2.65353	4.20196	1.56726	2.68109	0.00733821	0.0116596	-	-	-	-	-	-	-	-	-	-	-
g27822	2.65197	4.20096	1.54634	2.71672	0.00659332	0.0105317	-	-	D7MP51_ARALL	Zinc finger family protein	ARALYDRAFT_917293	Arabidopsis lyrata subsp. lyrata (Lyre-leaved rock-cress)	-	-	-	-	-
g322454	15.1029	4.19941	0.931226	4.50955	6.49659e-06	1.4111e-05	-	-	A0A078GHH6_BRANA	BnaC04g13640D protein	BnaC04g13640D GSBRNA2T00027186001	Brassica napus (Rape)	DNA integration [GO:0015074]	membrane [GO:0016020]	nucleic acid binding [GO:0003676]	GO:0003676; GO:0015074; GO:0016020	-
g434154	2.64357	4.19693	1.53541	2.73343	0.00626776	0.0100398	-	-	-	-	-	-	-	-	-	-	-
g95434	2.64045	4.19523	1.52264	2.75523	0.00586507	0.00943632	-	-	-	-	-	-	-	-	-	-	-
g230881	2.63517	4.19295	1.52779	2.74445	0.00606121	0.00972895	-	-	-	-	-	-	-	-	-	-	-
g21062	2.63361	4.19211	1.52172	2.75486	0.00587181	0.009445	-	-	A0A199VEZ5_ANACO	Universal stress protein A-like protein	ACMD2_03154	Ananas comosus (Pineapple) (Ananas ananas)	-	-	-	-	-
g280483	15.0242	4.18384	0.922692	4.53439	5.77708e-06	1.25971e-05	-	-	A0A1J3G0X8_NOCCA	Putative mitochondrial protein	LC_TR10338_c0_g1_i1_g.36498	Noccaea caerulescens (Alpine penny-cress) (Thlaspi caerulescens)	-	-	nucleic acid binding [GO:0003676]; RNA-DNA hybrid ribonuclease activity [GO:0004523]	GO:0003676; GO:0004523	-
g154924	5.34338	4.18152	1.36638	3.06029	0.00221126	0.00374955	-	-	A0A1U7VW64_NICSY	Beta-amylase (EC 3.2.1.2)	LOC104222499	Nicotiana sylvestris (Wood tobacco) (South American tobacco)	polysaccharide catabolic process [GO:0000272]	-	amylopectin maltohydrolase activity [GO:0102229]; beta-amylase activity [GO:0016161]	GO:0000272; GO:0016161; GO:0102229	-
g390584	59.3762	4.17981	0.466974	8.95085	3.5277e-19	1.40256e-18	-	-	-	-	-	-	-	-	-	-	-
g310635	2.60623	4.17964	1.54091	2.71245	0.00667878	0.0106597	-	-	-	-	-	-	-	-	-	-	-
g189505	5.35134	4.17582	1.36399	3.06146	0.00220257	0.00373566	-	-	A0A1D1ZGX7_9ARAE	Kinesin-like protein	kif19_0 g.24978	Anthurium amnicola	microtubule-based movement [GO:0007018]	microtubule [GO:0005874]	ATP binding [GO:0005524]; microtubule binding [GO:0008017]; microtubule motor activity [GO:0003777]	GO:0003777; GO:0005524; GO:0005874; GO:0007018; GO:0008017	-
g417902	88.893	4.17016	0.379172	10.9981	3.90365e-28	1.93378e-27	-	-	A0A199V8G0_ANACO	Zinc finger protein HD1	ACMD2_26401	Ananas comosus (Pineapple) (Ananas ananas)	negative regulation of short-day photoperiodism, flowering [GO:0048577]; regulation of flower development [GO:0009909]	nucleus [GO:0005634]	-	GO:0005634; GO:0009909; GO:0048577	-
g390262	2.58103	4.16777	1.53334	2.7181	0.00656578	0.0104901	Sp_000340_siic.t1	bHLH	-	-	-	-	-	-	-	-	-
g308331	5.30188	4.16407	1.35291	3.07787	0.00208487	0.00354886	-	-	A0A1D6L341_MAIZE	Calcium pump4	ZEAMMB73_Zm00001d033886	Zea mays (Maize)	manganese ion homeostasis [GO:0055071]; root development [GO:0048364]	Golgi apparatus [GO:0005794]; membrane [GO:0016020]	ABC-type manganese transporter activity [GO:0015410]; ATP binding [GO:0005524]; ATP hydrolysis activity [GO:0016887]; P-type calcium transporter activity [GO:0005388]	GO:0005388; GO:0005524; GO:0005794; GO:0015410; GO:0016020; GO:0016887; GO:0048364; GO:0055071	-
g160861	2.56423	4.15976	1.53735	2.70579	0.00681412	0.0108611	-	-	A0A1D1Y010_9ARAE	Putative aarF domain-containing protein kinase At4g31390, chloroplastic	At4g31390_0 g.52489	Anthurium amnicola	protein phosphorylation [GO:0006468]	-	ATP binding [GO:0005524]; protein kinase activity [GO:0004672]	GO:0004672; GO:0005524; GO:0006468	-
g370742	2.55047	4.14384	1.54087	2.68929	0.00716049	0.0113856	-	-	-	-	-	-	-	-	-	-	-
g323344	5.19709	4.14137	1.35968	3.04584	0.00232029	0.00392381	-	-	A0A1D6LVZ2_MAIZE	Putative DUF231 domain containing family protein	ZEAMMB73_Zm00001d037248	Zea mays (Maize)	xylan acetylation [GO:1990937]; xyloglucan metabolic process [GO:0010411]	Golgi apparatus [GO:0005794]; Golgi membrane [GO:0000139]	O-acetyltransferase activity [GO:0016413]; xylan O-acetyltransferase activity [GO:1990538]	GO:0000139; GO:0005794; GO:0010411; GO:0016413; GO:1990538; GO:1990937	-
g436558	2.53522	4.1365	1.53631	2.69249	0.00709203	0.0112813	-	-	A0A1J3DQZ0_NOCCA	Thionin	GA_TR11092_c0_g1_i1_g.35804	Noccaea caerulescens (Alpine penny-cress) (Thlaspi caerulescens)	defense response [GO:0006952]	-	-	GO:0006952	-
g329108	24.0578	4.13553	0.719048	5.7514	8.85057e-09	2.32869e-08	-	-	A0A1U8JU30_GOSHI	protein STABILIZED1-like	LOC107909304	Gossypium hirsutum (Upland cotton) (Gossypium mexicanum)	gene silencing by RNA-directed DNA methylation [GO:0080188]; mRNA splicing, via spliceosome [GO:0000398]; positive regulation of miRNA metabolic process [GO:2000630]; positive regulation of primary miRNA processing [GO:2000636]; spliceosomal tri-snRNP complex assembly [GO:0000244]	catalytic step 2 spliceosome [GO:0071013]; U4/U6 x U5 tri-snRNP complex [GO:0046540]	-	GO:0000244; GO:0000398; GO:0046540; GO:0071013; GO:0080188; GO:2000630; GO:2000636	-
g320649	72.0853	4.1231	0.416778	9.89279	4.47394e-23	1.96876e-22	-	-	-	-	-	-	-	-	-	-	-
g255868	9.63091	4.11801	1.14047	3.61079	0.000305266	0.000569262	-	-	A0A061GS57_THECC	15-cis-phytoene synthase (EC 2.5.1.32)	TCM_040196	Theobroma cacao (Cacao) (Cocoa)	carotenoid biosynthetic process [GO:0016117]	membrane [GO:0016020]	farnesyltranstransferase activity [GO:0004311]; geranylgeranyl-diphosphate geranylgeranyltransferase activity [GO:0016767]	GO:0004311; GO:0016020; GO:0016117; GO:0016767	-
g472836	280.689	4.10898	0.212343	19.3507	2.01016e-83	2.07117e-82	-	-	-	-	-	-	-	-	-	-	-
g468780	5.11661	4.10868	1.36173	3.01726	0.00255074	0.00429406	-	-	Q6PX70_CAPAN	Actin	-	Capsicum annuum (Capsicum pepper)	-	cytoskeleton [GO:0005856]	ATP binding [GO:0005524]; hydrolase activity [GO:0016787]	GO:0005524; GO:0005856; GO:0016787	-
g366286	14.2042	4.10444	0.929116	4.41758	9.98142e-06	2.1352e-05	-	-	L7TC64_SINHE	CYP71BE30	-	Sinopodophyllum hexandrum (Himalayan may apple) (Podophyllum hexandrum)	phenylpropanoid biosynthetic process [GO:0009699]	-	heme binding [GO:0020037]; iron ion binding [GO:0005506]; monooxygenase activity [GO:0004497]; oxidoreductase activity, acting on paired donors, with incorporation or reduction of molecular oxygen [GO:0016705]	GO:0004497; GO:0005506; GO:0009699; GO:0016705; GO:0020037	PATHWAY: Aromatic compound metabolism; phenylpropanoid biosynthesis. {ECO:0000256|ARBA:ARBA00004928}.
g457373	2.4674	4.10372	1.54715	2.65244	0.00799124	0.0126348	-	-	A0A199W686_ANACO	Putative E3 ubiquitin-protein ligase RING1b	ACMD2_16947	Ananas comosus (Pineapple) (Ananas ananas)	-	-	-	-	-
g80862	2.4674	4.10372	1.54715	2.65244	0.00799124	0.0126348	-	-	A0A022RSF2_ERYGU	Calcium-transporting ATPase (EC 7.2.2.10)	MIMGU_mgv1a000650mg	Erythranthe guttata (Yellow monkey flower) (Mimulus guttatus)	-	intracellular membrane-bounded organelle [GO:0043231]; plasma membrane [GO:0005886]	ATP binding [GO:0005524]; ATP hydrolysis activity [GO:0016887]; ATPase-coupled cation transmembrane transporter activity [GO:0019829]; calmodulin binding [GO:0005516]; P-type calcium transporter activity [GO:0005388]	GO:0005388; GO:0005516; GO:0005524; GO:0005886; GO:0016887; GO:0019829; GO:0043231	-
g401744	5.09514	4.10325	1.37241	2.98981	0.00279149	0.00467376	Zmw_sc04743.1.g00060.1	MYB	-	-	-	-	-	-	-	-	-
g325905	14.1784	4.10221	0.929692	4.41244	1.0221e-05	2.18429e-05	-	-	A0A1S3B3P5_CUCME	serine/threonine-protein kinase STY8-like	LOC103485631	Cucumis melo (Muskmelon)	protein phosphorylation [GO:0006468]	-	ATP binding [GO:0005524]; protein kinase activity [GO:0004672]	GO:0004672; GO:0005524; GO:0006468	-
g301667	412.048	4.10081	0.173623	23.6191	2.451e-123	3.31549e-122	-	-	-	-	-	-	-	-	-	-	-
g66390	221.249	4.09673	0.236101	17.3515	1.91995e-67	1.68736e-66	Tp57577_TGAC_v2_mRNA14116	NAC	A0A200Q855_9MAGN	AMP-dependent synthetase/ligase	BVC80_8919g36	Macleaya cordata	lipid biosynthetic process [GO:0008610]; response to oxidative stress [GO:0006979]	membrane [GO:0016020]	catalase activity [GO:0004096]; heme binding [GO:0020037]; ligase activity [GO:0016874]; phosphopantetheine binding [GO:0031177]	GO:0004096; GO:0006979; GO:0008610; GO:0016020; GO:0016874; GO:0020037; GO:0031177	-
g138646	4.9999	4.0824	1.37421	2.97072	0.00297104	0.00495835	-	-	A0A1D1YHK5_9ARAE	Sucrose transport protein SUT4	SUT4_1 g.56507	Anthurium amnicola	-	membrane [GO:0016020]	transmembrane transporter activity [GO:0022857]	GO:0016020; GO:0022857	-
g282242	9.37615	4.08076	1.13487	3.59581	0.000323388	0.000601772	FANhyb_rscf00000379.1.g00008.1	bZIP	A0A199W2X8_ANACO	Putative disease resistance protein RGA4	ACMD2_08389	Ananas comosus (Pineapple) (Ananas ananas)	defense response [GO:0006952]	-	ADP binding [GO:0043531]	GO:0006952; GO:0043531	-
g411657	2.43995	4.08041	1.55466	2.62463	0.0086743	0.0136612	-	-	-	-	-	-	-	-	-	-	-
g425525	2.43995	4.08041	1.55466	2.62463	0.0086743	0.0136612	-	-	-	-	-	-	-	-	-	-	-
g534319	4.96834	4.07947	1.37203	2.9733	0.00294616	0.00491976	-	-	-	-	-	-	-	-	-	-	-
g150008	2.43466	4.07803	1.56999	2.5975	0.00939064	0.0147357	-	-	A0A1Q3CFA4_CEPFO	Uncharacterized protein	CFOL_v3_22360	Cephalotus follicularis (Albany pitcher plant)	-	-	-	-	-
g481807	334.934	4.07567	0.189963	21.455	4.09693e-102	4.82152e-101	-	-	-	-	-	-	-	-	-	-	-
g81301	2.42999	4.07528	1.55215	2.62557	0.00865039	0.0136261	Rsa1.0_07654.1_g00001.1	WRKY	-	-	-	-	-	-	-	-	-
g12521	2.41101	4.06601	1.55782	2.61006	0.0090526	0.0142308	-	-	A0A061DZ32_THECC	Cyclase associated protein 1, 1,CAP1	TCM_006898	Theobroma cacao (Cacao) (Cocoa)	cAMP-mediated signaling [GO:0019933]; cytoskeleton organization [GO:0007010]; regulation of adenylate cyclase activity [GO:0045761]	cytoplasm [GO:0005737]	actin binding [GO:0003779]; adenylate cyclase binding [GO:0008179]	GO:0003779; GO:0005737; GO:0007010; GO:0008179; GO:0019933; GO:0045761	-
g337387	4.93093	4.06452	1.36705	2.97321	0.00294702	0.00492091	-	-	A0AAQ0_ORYSA	Polygalacturonase inhibiting protein 1	pgip1	Oryza sativa (Rice)	-	-	-	-	-
g238464	2.40634	4.06339	1.55577	2.61182	0.00900626	0.014162	-	-	-	-	-	-	-	-	-	-	-
g105585	13.9893	4.06269	0.945809	4.29546	1.74328e-05	3.65348e-05	-	-	A0A1Q3BYY9_CEPFO	MIP domain-containing protein	CFOL_v3_16576	Cephalotus follicularis (Albany pitcher plant)	-	membrane [GO:0016020]	channel activity [GO:0015267]	GO:0015267; GO:0016020	-
g440418	82.8117	4.05672	0.379523	10.689	1.14587e-26	5.51617e-26	-	-	-	-	-	-	-	-	-	-	-
g168242	2.3911	4.05569	1.55739	2.60416	0.00921007	0.0144629	-	-	-	-	-	-	-	-	-	-	-
g260090	2.38737	4.05403	1.55756	2.6028	0.00924655	0.0145161	-	-	-	-	-	-	-	-	-	-	-
g251851	4.87835	4.05107	1.37255	2.95148	0.0031625	0.00525968	-	-	A0A151TBR5_CAJCA	Myeloid leukemia factor 1	KK1_019087	Cajanus cajan (Pigeon pea) (Cajanus indicus)	-	cytoplasm [GO:0005737]	-	GO:0005737	-
g233152	2.37896	4.04973	1.5567	2.60149	0.00928208	0.0145703	-	-	-	-	-	-	-	-	-	-	-
g476642	4.88098	4.0466	1.37813	2.93629	0.0033216	0.00551249	-	-	-	-	-	-	-	-	-	-	-
g470790	2.37056	4.04541	1.55808	2.5964	0.00942068	0.0147787	-	-	A0A1Q3AV06_CEPFO	DUF4283 domain-containing protein	CFOL_v3_03041	Cephalotus follicularis (Albany pitcher plant)	-	-	-	-	-
g165028	4.89553	4.04498	1.37025	2.952	0.00315725	0.00525157	-	-	A0A1U7ZD37_NELNU	alcohol dehydrogenase	LOC104589271	Nelumbo nucifera (Sacred lotus)	formaldehyde catabolic process [GO:0046294]	cytosol [GO:0005829]	alcohol dehydrogenase activity, zinc-dependent [GO:0004024]; S-(hydroxymethyl)glutathione dehydrogenase activity [GO:0051903]; zinc ion binding [GO:0008270]	GO:0004024; GO:0005829; GO:0008270; GO:0046294; GO:0051903	-
g532563	40.4917	4.02815	0.541573	7.43788	1.0231e-13	3.41735e-13	-	-	A0A1U8AKW3_NELNU	Aspergillus nuclease S1 (EC 3.1.30.1)	LOC104605342 HUJ06_003818	Nelumbo nucifera (Sacred lotus)	DNA catabolic process [GO:0006308]	-	endonuclease activity [GO:0004519]; endoribonuclease activity [GO:0004521]; metal ion binding [GO:0046872]; nucleic acid binding [GO:0003676]; single-stranded DNA endodeoxyribonuclease activity [GO:0000014]	GO:0000014; GO:0003676; GO:0004519; GO:0004521; GO:0006308; GO:0046872	-
g101146	9.01824	4.02769	1.14099	3.52999	0.000415572	0.000764917	-	-	A0A199VEQ1_ANACO	Ammonium transporter	ACMD2_03150	Ananas comosus (Pineapple) (Ananas ananas)	-	plasma membrane [GO:0005886]	ammonium transmembrane transporter activity [GO:0008519]	GO:0005886; GO:0008519	-
g268997	9.00627	4.02497	1.15594	3.482	0.000497685	0.000908348	-	-	O23986_HORVU	Expressed sequence tag	-	Hordeum vulgare (Barley)	triglyceride biosynthetic process [GO:0019432]	membrane [GO:0016020]	-	GO:0016020; GO:0019432	-
g46214	2.33167	4.02495	1.58981	2.53172	0.0113506	0.0176098	-	-	A0A199VFC0_ANACO	Pentatricopeptide repeat-containing protein, mitochondrial	ACMD2_11325	Ananas comosus (Pineapple) (Ananas ananas)	-	-	-	-	-
g284865	10876.5	4.0212	0.0351981	114.245	0	0	-	-	A0A1U8LHA9_GOSHI	heat shock 70 kDa protein 6, chloroplastic-like	LOC107927450	Gossypium hirsutum (Upland cotton) (Gossypium mexicanum)	response to stress [GO:0006950]	chloroplast [GO:0009507]	ATP binding [GO:0005524]; ATP-dependent protein folding chaperone [GO:0140662]; unfolded protein binding [GO:0051082]	GO:0005524; GO:0006950; GO:0009507; GO:0051082; GO:0140662	-
g469007	2.34	4.01939	1.5752	2.55167	0.0107209	0.0166949	-	-	-	-	-	-	-	-	-	-	-
g534041	2.34	4.01939	1.5752	2.55167	0.0107209	0.0166949	-	-	A0A1D6HH20_MAIZE	Polyamine transporter RMV1	ZEAMMB73_Zm00001d017728	Zea mays (Maize)	-	membrane [GO:0016020]	polyamine transmembrane transporter activity [GO:0015203]	GO:0015203; GO:0016020	-
g114887	2.31643	4.01654	1.61351	2.48931	0.012799	0.0196952	-	-	-	-	-	-	-	-	-	-	-
g332610	2.32787	4.01316	1.56835	2.55884	0.0105021	0.0163733	-	-	A0A059BTF7_EUCGR	Uncharacterized protein	EUGRSUZ_F02770	Eucalyptus grandis (Flooded gum)	-	-	-	-	-
g41400	2.32475	4.01137	1.57086	2.55361	0.0106613	0.0166076	-	-	-	-	-	-	-	-	-	-	-
g300210	2.32258	4.01065	1.58676	2.52757	0.0114853	0.017802	-	-	-	-	-	-	-	-	-	-	-
g173843	4.77042	4.00328	1.37059	2.92085	0.00349077	0.00577849	-	-	A0A1D1ZLW3_9ARAE	Hexosyltransferase (EC 2.4.1.-)	GUX1_7 GUX1_6 g.93543 g.93548	Anthurium amnicola	-	-	glycosyltransferase activity [GO:0016757]	GO:0016757	-
g174515	2.30578	4.00163	1.56945	2.5497	0.0107814	0.0167854	-	-	-	-	-	-	-	-	-	-	-
g111768	31.0896	4.00006	0.612212	6.53379	6.41279e-11	1.89052e-10	-	-	A0A0K9PN31_ZOSMR	Purple acid phosphatase (EC 3.1.3.2)	ZOSMA_20G00950	Zostera marina (Eelgrass)	-	extracellular region [GO:0005576]	acid phosphatase activity [GO:0003993]; ferric iron binding [GO:0008199]; ferrous iron binding [GO:0008198]	GO:0003993; GO:0005576; GO:0008198; GO:0008199	-
g341454	2.30267	3.9998	1.56398	2.55745	0.0105444	0.0164356	-	-	B9SX26_RICCO	Protein binding protein, putative	RCOM_1266100	Ricinus communis (Castor bean)	-	-	-	-	-
g46438	2.30111	3.99891	1.57774	2.53459	0.011258	0.0174816	-	-	A0A0L9U8W6_PHAAN	Delta-1-pyrroline-5-carboxylate synthase [Includes: Glutamate 5-kinase (GK) (EC 2.7.2.11) (Gamma-glutamyl kinase); Gamma-glutamyl phosphate reductase (GPR) (EC 1.2.1.41) (Glutamate-5-semialdehyde dehydrogenase) (Glutamyl-gamma-semialdehyde dehydrogenase)]	LR48_Vigan03g254300	Phaseolus angularis (Azuki bean) (Vigna angularis)	L-proline biosynthetic process [GO:0055129]; phosphorylation [GO:0016310]	cytoplasm [GO:0005737]	ATP binding [GO:0005524]; glutamate 5-kinase activity [GO:0004349]; glutamate-5-semialdehyde dehydrogenase activity [GO:0004350]	GO:0004349; GO:0004350; GO:0005524; GO:0005737; GO:0016310; GO:0055129	PATHWAY: Amino-acid biosynthesis; L-proline biosynthesis; L-glutamate 5-semialdehyde from L-glutamate: step 1/2. {ECO:0000256|ARBA:ARBA00005185, ECO:0000256|PIRNR:PIRNR036429}.; PATHWAY: Amino-acid biosynthesis; L-proline biosynthesis; L-glutamate 5-semialdehyde from L-glutamate: step 2/2. {ECO:0000256|ARBA:ARBA00004985, ECO:0000256|PIRNR:PIRNR036429}.
g420269	4.74678	3.99701	1.37212	2.91301	0.00357961	0.0059182	-	-	A0A1D6G1K8_MAIZE	Two pore calcium channel protein 1	ZEAMMB73_Zm00001d011595	Zea mays (Maize)	regulation of ion transmembrane transport [GO:0034765]	membrane [GO:0016020]	calcium ion binding [GO:0005509]; voltage-gated calcium channel activity [GO:0005245]	GO:0005245; GO:0005509; GO:0016020; GO:0034765	-
g101286	4.72247	3.99386	1.37682	2.90078	0.00372234	0.00614293	-	-	O82038_PETHY	non-specific serine/threonine protein kinase (EC 2.7.11.1)	PSK6	Petunia hybrida (Petunia)	protein phosphorylation [GO:0006468]	-	ATP binding [GO:0005524]; protein serine/threonine kinase activity [GO:0004674]	GO:0004674; GO:0005524; GO:0006468	-
g400123	2.29053	3.9936	1.57233	2.53992	0.0110878	0.0172364	-	-	A0A1U8B553_NELNU	polyadenylate-binding protein RBP45 isoform X1	LOC104610909	Nelumbo nucifera (Sacred lotus)	-	cytosol [GO:0005829]	mRNA binding [GO:0003729]	GO:0003729; GO:0005829	-
g224401	2.27902	3.98727	1.57279	2.53515	0.0112398	0.0174553	-	-	-	-	-	-	-	-	-	-	-
g473569	350.732	3.98635	0.181202	21.9994	2.91519e-107	3.57203e-106	-	-	-	-	-	-	-	-	-	-	-
g509786	57.0795	3.98372	0.449874	8.8552	8.35367e-19	3.28764e-18	-	-	A0A1E5W0I0_9POAL	ELMO domain-containing protein	BAE44_0008144	Dichanthelium oligosanthes	-	-	-	-	-
g182182	4.68305	3.98259	1.39273	2.85955	0.00424238	0.00695478	-	-	A0A061GPR5_THECC	Transducin family protein / WD-40 repeat family protein isoform 8	TCM_038124	Theobroma cacao (Cacao) (Cocoa)	post-embryonic development [GO:0009791]; regulation of DNA-templated transcription [GO:0006355]; reproductive structure development [GO:0048608]; shoot system development [GO:0048367]	-	-	GO:0006355; GO:0009791; GO:0048367; GO:0048608	-
g296027	4.71031	3.9818	1.3966	2.85107	0.00435725	0.00713222	-	-	-	-	-	-	-	-	-	-	-
g499401	2.26377	3.97913	1.57851	2.52082	0.0117083	0.0181305	-	-	A0A1U8BFH8_NELNU	protein BREVIS RADIX-like isoform X1	LOC104612890 HUJ06_007098	Nelumbo nucifera (Sacred lotus)	-	nucleus [GO:0005634]	-	GO:0005634	-
g303032	2.2616	3.97796	1.61769	2.45904	0.013931	0.0213164	-	-	-	-	-	-	-	-	-	-	-
g367092	8.70148	3.9724	1.15047	3.45284	0.000554724	0.00100713	-	-	A0A1D1YFA1_9ARAE	Mitogen-activated protein kinase 12	MPK12_3 g.102103	Anthurium amnicola	phosphorylation [GO:0016310]	-	kinase activity [GO:0016301]	GO:0016301; GO:0016310	-
g320650	2.24168	3.96719	1.59059	2.49417	0.0126253	0.0194472	-	-	-	-	-	-	-	-	-	-	-
g59995	21.7419	3.96659	0.731345	5.4237	5.83786e-08	1.46293e-07	-	-	A0A200Q0A8_9MAGN	Reverse transcriptase zinc-binding domain-containing protein	BVC80_1321g21	Macleaya cordata	-	-	-	-	-
g103270	4.60994	3.96269	1.37799	2.87571	0.00403115	0.00662831	-	-	-	-	-	-	-	-	-	-	-
g18556	4.62564	3.9618	1.38049	2.86985	0.0041067	0.00674381	-	-	A0A200QLQ3_9MAGN	Uncharacterized protein	BVC80_9005g26	Macleaya cordata	regulation of DNA-templated transcription [GO:0006355]	-	DNA binding [GO:0003677]	GO:0003677; GO:0006355	-
g383913	78.289	3.95951	1.12183	3.5295	0.000416345	0.000766289	-	-	F2ED34_HORVV	protein-serine/threonine phosphatase (EC 3.1.3.16)	-	Hordeum vulgare subsp. vulgare (Domesticated barley)	protein dephosphorylation [GO:0006470]	-	metal ion binding [GO:0046872]; myosin phosphatase activity [GO:0017018]	GO:0006470; GO:0017018; GO:0046872	-
g405740	38.5963	3.95925	0.543824	7.28039	3.32847e-13	1.08914e-12	-	-	A0A1Q3DCR4_CEPFO	ABC-type xenobiotic transporter (EC 7.6.2.2)	CFOL_v3_33457	Cephalotus follicularis (Albany pitcher plant)	-	membrane [GO:0016020]	ABC-type transporter activity [GO:0140359]; ATP binding [GO:0005524]	GO:0005524; GO:0016020; GO:0140359	-
g400112	2.22644	3.95867	1.60723	2.46303	0.0137767	0.0210918	-	-	Q43149_SAMNI	Endoglucanase (EC 3.2.1.4)	-	Sambucus nigra (European elder)	cellulose catabolic process [GO:0030245]	-	cellulase activity [GO:0008810]	GO:0008810; GO:0030245	-
g157263	2.23944	3.95584	1.60377	2.46659	0.0136408	0.0208952	-	-	-	-	-	-	-	-	-	-	-
g104967	98.953	3.95015	0.341008	11.5837	4.98264e-31	2.61607e-30	-	-	B9SIK6_RICCO	DNA helicase (EC 3.6.4.12)	RCOM_0821870	Ricinus communis (Castor bean)	DNA duplex unwinding [GO:0032508]; double-strand break repair via homologous recombination [GO:0000724]	MCM complex [GO:0042555]; nucleus [GO:0005634]	ATP binding [GO:0005524]; single-stranded DNA binding [GO:0003697]	GO:0000724; GO:0003697; GO:0005524; GO:0005634; GO:0032508; GO:0042555	-
g334309	2.21796	3.94378	1.62651	2.42469	0.0153214	0.0233163	-	-	-	-	-	-	-	-	-	-	-
g417573	4.57299	3.9412	1.38056	2.85477	0.00430676	0.00705412	-	-	A0A200QCR9_9MAGN	TAP42-like protein	BVC80_1101g34	Macleaya cordata	regulation of signal transduction [GO:0009966]	-	-	GO:0009966	-
g280172	4.55246	3.93561	1.38516	2.84128	0.00449327	0.00734284	-	-	A0A0P0UY53_ORYSJ	Os01g0116900 protein	Os01g0116900 OSNPB_010116900	Oryza sativa subsp. japonica (Rice)	protein phosphorylation [GO:0006468]	membrane [GO:0016020]	ATP binding [GO:0005524]; polysaccharide binding [GO:0030247]; protein kinase activity [GO:0004672]	GO:0004672; GO:0005524; GO:0006468; GO:0016020; GO:0030247	-
g111294	8.46478	3.93477	1.15769	3.39881	0.000676792	0.001218	-	-	-	-	-	-	-	-	-	-	-
g105797	16.8874	3.93088	0.811597	4.84339	1.27644e-06	2.92107e-06	-	-	A0A1S3CKC5_CUCME	arp2/3 complex-activating protein rickA	LOC103501451	Cucumis melo (Muskmelon)	-	-	-	-	-
g331640	38.0685	3.92983	0.553802	7.09609	1.28336e-12	4.0978e-12	-	-	A0A1S4A4R6_TOBAC	nuclear pore complex protein NUP205-like	LOC107793684	Nicotiana tabacum (Common tobacco)	-	nuclear pore [GO:0005643]	-	GO:0005643	-
g419989	21.1968	3.92916	0.726494	5.40838	6.35982e-08	1.59075e-07	-	-	A0A1B4ZBB7_IPONI	Transposase	TNPD	Ipomoea nil (Japanese morning glory) (Pharbitis nil)	-	-	-	-	-
g100024	8.41052	3.92853	1.14914	3.41868	0.000629249	0.00113594	-	-	A0A1S2YAI3_CICAR	nucleobase-ascorbate transporter 6	LOC101504609	Cicer arietinum (Chickpea) (Garbanzo)	organic substance transport [GO:0071702]	membrane [GO:0016020]	transmembrane transporter activity [GO:0022857]	GO:0016020; GO:0022857; GO:0071702	-
g19123	2.1853	3.92585	1.5857	2.47578	0.0132947	0.0204041	-	-	A0A151R6M8_CAJCA	Retrovirus-related Pol polyprotein from transposon TNT 1-94	KK1_040617	Cajanus cajan (Pigeon pea) (Cajanus indicus)	-	-	nucleic acid binding [GO:0003676]; zinc ion binding [GO:0008270]	GO:0003676; GO:0008270	-
g464079	2.1685	3.91643	1.58648	2.46863	0.0135632	0.0207843	-	-	-	-	-	-	-	-	-	-	-
g78897	2.16694	3.91544	1.5908	2.46131	0.0138432	0.0211878	-	-	A0A151S3F8_CAJCA	Arabinogalactan peptide 20	KK1_028967	Cajanus cajan (Pigeon pea) (Cajanus indicus)	-	membrane [GO:0016020]	-	GO:0016020	-
g193675	2.16321	3.91348	1.60795	2.43384	0.0149397	0.0227615	-	-	-	-	-	-	-	-	-	-	-
g300016	21.0144	3.9125	0.735342	5.32066	1.03394e-07	2.55146e-07	-	-	-	-	-	-	-	-	-	-	-
g202892	4.45517	3.90743	1.38573	2.81977	0.00480578	0.0078252	-	-	-	-	-	-	-	-	-	-	-
g523489	2.1517	3.90685	1.59893	2.44342	0.0145488	0.0222046	Zmw_sc01544.1.g00110.1	GRAS	A0A1S3C2X1_CUCME	Calcium uniporter protein	LOC103496260	Cucumis melo (Muskmelon)	mitochondrial calcium ion homeostasis [GO:0051560]	mitochondrial inner membrane [GO:0005743]	calcium channel activity [GO:0005262]; uniporter activity [GO:0015292]	GO:0005262; GO:0005743; GO:0015292; GO:0051560	-
g153043	4.4446	3.90467	1.39501	2.79903	0.00512565	0.00831892	Rsa1.0_00424.1_g00007.1	C2H2	-	-	-	-	-	-	-	-	-
g120862	4.45936	3.9031	1.3838	2.82056	0.00479395	0.00780799	-	-	A0A1S3U5B7_VIGRR	inactive protein kinase SELMODRAFT_444075	LOC106762059	Vigna radiata var. radiata (Mung bean) (Phaseolus aureus)	protein phosphorylation [GO:0006468]	-	ATP binding [GO:0005524]; protein kinase activity [GO:0004672]	GO:0004672; GO:0005524; GO:0006468	-
g408104	37.2843	3.90066	0.544267	7.16681	7.67632e-13	2.47393e-12	-	-	A0A1D1YTL0_9ARAE	Nucleoporin NUP188	NUP188_1 g.119427	Anthurium amnicola	-	-	structural constituent of nuclear pore [GO:0017056]	GO:0017056	-
g537708	2.13801	3.89906	1.61267	2.41777	0.0156161	0.0237352	-	-	-	-	-	-	-	-	-	-	-
g356161	2.12432	3.89056	1.66636	2.33477	0.0195555	0.0293291	-	-	-	-	-	-	-	-	-	-	-
g173561	4.40678	3.88818	1.38747	2.80236	0.00507306	0.00823787	-	-	-	-	-	-	-	-	-	-	-
g105364	2.1174	3.87623	1.59882	2.42444	0.015332	0.0233299	-	-	-	-	-	-	-	-	-	-	-
g141683	2.11056	3.87236	1.59922	2.42141	0.0154605	0.0235075	-	-	A0A0B0MEM1_GOSAR	Vacuolar-sorting receptor 3-like protein (vacuolar-sorting receptor 3-like)	LOC108463890 F383_14353	Gossypium arboreum (Tree cotton) (Gossypium nanking)	-	Golgi apparatus [GO:0005794]; membrane [GO:0016020]	calcium ion binding [GO:0005509]	GO:0005509; GO:0005794; GO:0016020	-
g119524	28.3471	3.86845	0.617444	6.26527	3.72178e-10	1.05559e-09	-	-	-	-	-	-	-	-	-	-	-
g249367	266.104	3.85848	0.20323	18.9858	2.23622e-80	2.2486e-79	-	-	-	-	-	-	-	-	-	-	-
g489323	2.08007	3.85475	1.60094	2.4078	0.0160488	0.0243521	-	-	-	-	-	-	-	-	-	-	-
g302481	4.32585	3.85458	1.3952	2.76274	0.00573187	0.00923797	Tp57577_TGAC_v2_mRNA33215	bHLH	-	-	-	-	-	-	-	-	-
g448220	317.516	3.85111	0.184753	20.8446	1.70642e-96	1.94046e-95	-	-	-	-	-	-	-	-	-	-	-
g119790	2.08	3.84498	1.70126	2.26007	0.0238167	0.0352625	-	-	-	-	-	-	-	-	-	-	-
g540320	4.29774	3.84367	1.40337	2.73889	0.00616477	0.00988271	-	-	A0A151S0U9_CAJCA	Retrovirus-related Pol polyprotein from transposon TNT 1-94	KK1_029892	Cajanus cajan (Pigeon pea) (Cajanus indicus)	-	membrane [GO:0016020]	-	GO:0016020	-
g486330	2.05798	3.84178	1.62265	2.3676	0.0179041	0.0270043	-	-	A0A1J3D827_NOCCA	Topless-related protein 1	GA_TR3668_c2_g1_i1_g.12568	Noccaea caerulescens (Alpine penny-cress) (Thlaspi caerulescens)	regulation of DNA-templated transcription [GO:0006355]	-	-	GO:0006355	-
g439142	11.9876	3.83731	0.945413	4.05887	4.93113e-05	9.92399e-05	-	-	A0A200Q6N8_9MAGN	Midasin	BVC80_1637g24	Macleaya cordata	ribosomal large subunit assembly [GO:0000027]	nucleolus [GO:0005730]; nucleoplasm [GO:0005654]	ATP binding [GO:0005524]; ATP hydrolysis activity [GO:0016887]	GO:0000027; GO:0005524; GO:0005654; GO:0005730; GO:0016887	-
g127878	23.6723	3.8364	0.674646	5.68654	1.2964e-08	3.37353e-08	-	-	A0A199V5H1_ANACO	Pentatricopeptide repeat-containing protein, mitochondrial	ACMD2_12459	Ananas comosus (Pineapple) (Ananas ananas)	-	-	-	-	-
g347777	4.27258	3.83247	1.39733	2.7427	0.00609359	0.00977813	-	-	-	-	-	-	-	-	-	-	-
g413782	4.21733	3.82537	1.39573	2.74078	0.00612943	0.00983	-	-	-	-	-	-	-	-	-	-	-
g269248	11.7549	3.82413	0.94967	4.0268	5.65421e-05	0.000113149	-	-	-	-	-	-	-	-	-	-	-
g244718	4.24426	3.8238	1.39812	2.73496	0.00623877	0.00999561	-	-	-	-	-	-	-	-	-	-	-
g290968	2.01753	3.81709	1.65566	2.30547	0.0211402	0.0315535	-	-	-	-	-	-	-	-	-	-	-
g193167	2.03426	3.81602	1.63111	2.33952	0.0193087	0.02899	Rsa1.0_00424.1_g00007.1	C2H2	-	-	-	-	-	-	-	-	-
g388387	306.361	3.81461	0.190062	20.0703	1.34221e-89	1.45475e-88	Aco009877.1	WRKY	A0A199VIF4_ANACO	Putative LRR receptor-like serine/threonine-protein kinase	ACMD2_03047	Ananas comosus (Pineapple) (Ananas ananas)	protein phosphorylation [GO:0006468]	membrane [GO:0016020]	ATP binding [GO:0005524]; protein kinase activity [GO:0004672]	GO:0004672; GO:0005524; GO:0006468; GO:0016020	-
g370095	2.02897	3.81301	1.63378	2.33386	0.0196029	0.0293939	-	-	A0A1U8HYE6_GOSHI	LOW QUALITY PROTEIN: protein MON2 homolog	LOC107888717	Gossypium hirsutum (Upland cotton) (Gossypium mexicanum)	protein transport [GO:0015031]	-	-	GO:0015031	-
g201449	23.5693	3.80946	0.668175	5.70128	1.1891e-08	3.10384e-08	-	-	Q1HGA2_9ROSI	Alkaline/neutral invertase (EC 3.2.1.26)	-	Populus sp. UG-2006	sucrose catabolic process [GO:0005987]	-	glycopeptide alpha-N-acetylgalactosaminidase activity [GO:0033926]; sucrose alpha-glucosidase activity [GO:0004575]	GO:0004575; GO:0005987; GO:0033926	-
g214177	4.18107	3.80852	1.40035	2.71968	0.00653446	0.010443	-	-	A0A1D1YZL1_9ARAE	CDK5 regulatory subunit-associated protein 2	Cdk5rap2_1 g.45109	Anthurium amnicola	-	-	-	-	-
g22183	2.01528	3.80486	1.64015	2.31983	0.0203499	0.0304536	-	-	-	-	-	-	-	-	-	-	-
g266141	1.99693	3.79334	1.61476	2.34918	0.018815	0.0282913	-	-	A0A1D1Z686_9ARAE	C2 and GRAM domain-containing protein At1g03370	At1g03370_17 g.105600	Anthurium amnicola	-	-	-	-	-
g196792	4.1075	3.79146	1.42261	2.66514	0.00769551	0.0121914	-	-	A0A1U8B2N3_NELNU	dynamin GTPase (EC 3.6.5.5)	LOC104610181 HUJ06_013269	Nelumbo nucifera (Sacred lotus)	-	cytoplasm [GO:0005737]; membrane [GO:0016020]; microtubule [GO:0005874]	GTP binding [GO:0005525]; GTPase activity [GO:0003924]; microtubule binding [GO:0008017]	GO:0003924; GO:0005525; GO:0005737; GO:0005874; GO:0008017; GO:0016020	-
g473112	11.5844	3.79039	0.946615	4.00416	6.22393e-05	0.000124053	-	-	A0A200QCB8_9MAGN	Spatacsin	BVC80_339g64	Macleaya cordata	-	-	-	-	-
g391335	1.98168	3.78409	1.61582	2.3419	0.019186	0.0288158	MDP0000449389	M-type_MADS	-	-	-	-	-	-	-	-	-
g216708	7.78021	3.78386	1.16338	3.25246	0.00114411	0.00200697	-	-	-	-	-	-	-	-	-	-	-
g32283	1.98012	3.78303	1.62552	2.32728	0.0199505	0.0298863	-	-	A0A067D8P4_CITSI	Uncharacterized protein	CISIN_1g040170mg	Citrus sinensis (Sweet orange) (Citrus aurantium var. sinensis)	-	-	-	-	-
g228449	111.205	3.78135	0.305228	12.3886	3.01123e-35	1.70726e-34	-	-	-	-	-	-	-	-	-	-	-
g476645	7.75812	3.78034	1.16159	3.25447	0.00113604	0.00199382	-	-	-	-	-	-	-	-	-	-	-
g90184	1.97328	3.77891	1.62046	2.33199	0.0197011	0.0295347	Niben101Scf07645g04006.1	G2-like	A0A1J6KU24_NICAT	Myb-related protein 2	MYR2_0 A4A49_31312	Nicotiana attenuata (Coyote tobacco)	green leaf volatile biosynthetic process [GO:0010597]	nucleus [GO:0005634]	DNA-binding transcription factor activity [GO:0003700]; transcription cis-regulatory region binding [GO:0000976]	GO:0000976; GO:0003700; GO:0005634; GO:0010597	-
g90855	4.07693	3.77561	1.40937	2.67894	0.00738566	0.0117303	-	-	-	-	-	-	-	-	-	-	-
g13551	4.07693	3.77561	1.40937	2.67894	0.00738566	0.0117303	-	-	-	-	-	-	-	-	-	-	-
g353148	1.96643	3.77477	1.62097	2.32871	0.0198744	0.0297819	-	-	-	-	-	-	-	-	-	-	-
g415924	1.96115	3.77158	1.64015	2.29953	0.0214747	0.0320101	-	-	A0A1D6LQH3_MAIZE	SBP-domain protein3	541995 ZEAMMB73_Zm00001d036692	Zea mays (Maize)	-	nucleus [GO:0005634]	DNA binding [GO:0003677]; metal ion binding [GO:0046872]	GO:0003677; GO:0005634; GO:0046872	-
g310338	4.08489	3.76813	1.41649	2.66018	0.00780988	0.0123648	-	-	-	-	-	-	-	-	-	-	-
g49977	1.95952	3.75923	1.69073	2.22343	0.0261865	0.0385406	-	-	A0A078FTK5_BRANA	BnaC04g03540D protein	BnaC04g03540D GSBRNA2T00002202001	Brassica napus (Rape)	-	-	-	-	-
g8604	4.07269	3.75759	1.41235	2.66052	0.0078021	0.0123546	-	-	-	-	-	-	-	-	-	-	-
g208360	14.9511	3.75467	0.832502	4.5101	6.47968e-06	1.40764e-05	-	-	-	-	-	-	-	-	-	-	-
g428632	15.104	3.75349	0.835317	4.4935	7.00625e-06	1.51791e-05	-	-	-	-	-	-	-	-	-	-	-
g164480	1.9291	3.75122	1.66443	2.25375	0.0242119	0.0358129	Dca56676.1	B3	-	-	-	-	-	-	-	-	-
g421705	1.91845	3.73297	1.67706	2.2259	0.0260209	0.0383129	-	-	-	-	-	-	-	-	-	-	-
g233161	1.91534	3.73042	1.64277	2.27081	0.0231587	0.0343738	-	-	-	-	-	-	-	-	-	-	-
g69494	3.96417	3.72645	1.42158	2.62135	0.0087582	0.0137889	-	-	-	-	-	-	-	-	-	-	-
g529707	18.3338	3.71722	0.739241	5.02844	4.94497e-07	1.16342e-06	-	-	A0A1G0ZRY4_9BACT	AMP-dependent synthetase	A2498_07080	Lentisphaerae bacterium RIFOXYC12_FULL_60_16	-	-	-	-	-
g168777	66.1684	3.71612	0.389399	9.5432	1.38491e-21	5.84955e-21	-	-	A0A200R4J2_9MAGN	Zinc finger protein	BVC80_1837g449	Macleaya cordata	regulation of gene expression [GO:0010468]; response to hormone [GO:0009725]; response to hydrogen peroxide [GO:0042542]; response to salicylic acid [GO:0009751]	-	calmodulin binding [GO:0005516]; metal ion binding [GO:0046872]	GO:0005516; GO:0009725; GO:0009751; GO:0010468; GO:0042542; GO:0046872	-
g232503	29.2771	3.71336	0.586737	6.32883	2.47021e-10	7.06921e-10	-	-	A0A1U8QCZ4_NELNU	topless-related protein 4-like isoform X3	LOC104586116	Nelumbo nucifera (Sacred lotus)	post-embryonic development [GO:0009791]; regulation of DNA-templated transcription [GO:0006355]; reproductive structure development [GO:0048608]; shoot system development [GO:0048367]	-	-	GO:0006355; GO:0009791; GO:0048367; GO:0048608	-
g257690	3.94159	3.71257	1.41259	2.6282	0.00858382	0.0135273	-	-	A0A1D1XZW5_9ARAE	Serine carboxypeptidase 3	CBP3_13 g.26113	Anthurium amnicola	proteolysis [GO:0006508]	-	serine-type carboxypeptidase activity [GO:0004185]	GO:0004185; GO:0006508	-
g39553	47.7897	3.71238	0.457198	8.11986	4.66713e-16	1.69711e-15	-	-	A0A200R0A9_9MAGN	MSP domain	BVC80_8145g3	Macleaya cordata	-	endoplasmic reticulum membrane [GO:0005789]	-	GO:0005789	-
g513655	1.88641	3.71202	1.64199	2.26068	0.023779	0.0352084	-	-	-	-	-	-	-	-	-	-	-
g347370	3.93786	3.71151	1.41119	2.63005	0.00853713	0.0134568	-	-	A0A151RQ43_CAJCA	Retrovirus-related Pol polyprotein LINE-1	KK1_033792	Cajanus cajan (Pigeon pea) (Cajanus indicus)	-	-	-	-	-
g212533	11.0235	3.71114	0.962982	3.8538	0.000116299	0.000225786	-	-	A0A1Q3BP05_CEPFO	UBN2_3 domain-containing protein	CFOL_v3_13241	Cephalotus follicularis (Albany pitcher plant)	-	-	-	-	-
g127240	7.30431	3.71044	1.17421	3.15994	0.001578	0.0027247	PH01000276G1150	bZIP	A0A199USE0_ANACO	Spartin	ACMD2_26859	Ananas comosus (Pineapple) (Ananas ananas)	-	-	-	-	-
g201193	1.88112	3.70881	1.67534	2.21376	0.0268455	0.0394544	-	-	A0A0P0VB70_ORYSJ	Os01g0879600 protein	Os01g0879600 OSNPB_010879600	Oryza sativa subsp. japonica (Rice)	-	-	-	-	-
g460798	14.6644	3.70826	0.836303	4.43411	9.24534e-06	1.98259e-05	Aco009877.1	WRKY	A0A103XHF7_CYNCS	Leucine-rich repeat-containing protein	Ccrd_007186	Cynara cardunculus var. scolymus (Globe artichoke) (Cynara scolymus)	-	membrane [GO:0016020]	-	GO:0016020	-
g136977	7.37915	3.70662	1.17023	3.16744	0.00153787	0.0026587	-	-	A0A199VCA7_ANACO	Protein NRT1/ PTR FAMILY 7.3	ACMD2_02378	Ananas comosus (Pineapple) (Ananas ananas)	-	membrane [GO:0016020]	transmembrane transporter activity [GO:0022857]	GO:0016020; GO:0022857	-
g299217	1.878	3.70657	1.63855	2.26211	0.0236908	0.0350909	-	-	-	-	-	-	-	-	-	-	-
g313424	1.878	3.70657	1.63855	2.26211	0.0236908	0.0350909	-	-	-	-	-	-	-	-	-	-	-
g531224	1.878	3.70657	1.63855	2.26211	0.0236908	0.0350909	-	-	A0A0S3R9G8_PHAAN	Cystatin domain-containing protein	Vigan.01G542400 VIGAN_01542400	Vigna angularis var. angularis	negative regulation of peptidase activity [GO:0010466]	-	cysteine-type endopeptidase inhibitor activity [GO:0004869]	GO:0004869; GO:0010466	-
g357771	1.87645	3.70545	1.63866	2.26127	0.0237427	0.0351603	-	-	-	-	-	-	-	-	-	-	-
g218092	53.1212	3.70159	0.828972	4.46528	7.99659e-06	1.72486e-05	-	-	-	-	-	-	-	-	-	-	-
g302783	1.85591	3.69226	1.65808	2.22683	0.0259588	0.0382296	-	-	-	-	-	-	-	-	-	-	-
g42387	1.84907	3.68767	1.67961	2.19556	0.0281236	0.0412005	-	-	-	-	-	-	-	-	-	-	-
g332093	1.8444	3.68436	1.66855	2.20811	0.0272364	0.0399722	-	-	-	-	-	-	-	-	-	-	-
g144951	2341.1	3.68315	0.0663958	55.4727	0	0	-	-	A0A0K9Q4P1_ZOSMR	Non-lysosomal glucosylceramidase (NLGase) (EC 3.2.1.45)	ZOSMA_105G00720	Zostera marina (Eelgrass)	carbohydrate metabolic process [GO:0005975]; glucosylceramide catabolic process [GO:0006680]	membrane [GO:0016020]	beta-glucosidase activity [GO:0008422]; glucosylceramidase activity [GO:0004348]	GO:0004348; GO:0005975; GO:0006680; GO:0008422; GO:0016020	-
g220001	32.3809	3.67906	0.552617	6.65753	2.78476e-11	8.36834e-11	-	-	A0A200PP18_9MAGN	Kinesin-like protein	BVC80_9069g54	Macleaya cordata	microtubule-based movement [GO:0007018]	microtubule [GO:0005874]	ATP binding [GO:0005524]; microtubule binding [GO:0008017]; microtubule motor activity [GO:0003777]	GO:0003777; GO:0005524; GO:0005874; GO:0007018; GO:0008017	-
g239938	14.3064	3.67652	0.82795	4.44051	8.97466e-06	1.92721e-05	-	-	D2WS90_ARTAN	More axillary branching 3 (Putative more axillary branching 3)	MAX3 Max3	Artemisia annua (Sweet wormwood)	-	-	metal ion binding [GO:0046872]; oxidoreductase activity, acting on single donors with incorporation of molecular oxygen, incorporation of two atoms of oxygen [GO:0016702]	GO:0016702; GO:0046872	-
g326143	10.8002	3.67474	0.965102	3.80761	0.000140314	0.000270326	-	-	A0A1D1Y3C6_9ARAE	Putative plastid-lipid-associated protein 3, chloroplastic	PAP3_3 g.95565	Anthurium amnicola	carbohydrate metabolic process [GO:0005975]	-	beta-fructofuranosidase activity [GO:0004564]; glycopeptide alpha-N-acetylgalactosaminidase activity [GO:0033926]	GO:0004564; GO:0005975; GO:0033926	-
g87515	57.377	3.66632	0.416556	8.8015	1.35003e-18	5.28934e-18	-	-	A0A200QSD6_9MAGN	B-block binding subunit of TFIIIC	BVC80_8773g17	Macleaya cordata	transcription initiation at RNA polymerase III promoter [GO:0006384]	nucleus [GO:0005634]; transcription factor TFIIIC complex [GO:0000127]	DNA binding [GO:0003677]; transferase activity [GO:0016740]	GO:0000127; GO:0003677; GO:0005634; GO:0006384; GO:0016740	-
g368166	1.81391	3.66375	1.69727	2.15861	0.0308801	0.0449635	-	-	-	-	-	-	-	-	-	-	-
g228450	32.0196	3.66258	0.551399	6.64234	3.08739e-11	9.26381e-11	-	-	A0A1U7ZCH9_NELNU	Ribonuclease	LOC104592690	Nelumbo nucifera (Sacred lotus)	mRNA catabolic process [GO:0006402]; RNA-mediated gene silencing [GO:0031047]	cytosol [GO:0005829]; nucleus [GO:0005634]; RISC complex [GO:0016442]	nuclease activity [GO:0004518]; RNA binding [GO:0003723]	GO:0003723; GO:0004518; GO:0005634; GO:0005829; GO:0006402; GO:0016442; GO:0031047	-
g154908	3.79968	3.65404	1.45001	2.52001	0.0117351	0.0181691	-	-	A0A0A9EFR0_ARUDO	Hda101	-	Arundo donax (Giant reed) (Donax arundinaceus)	histone deacetylation [GO:0016575]	-	histone deacetylase activity [GO:0004407]; metal ion binding [GO:0046872]	GO:0004407; GO:0016575; GO:0046872	-
g224769	74.5098	3.65275	0.366926	9.955	2.39834e-23	1.06325e-22	-	-	A0A1U7ZFZ9_NELNU	probable acyl-activating enzyme 5, peroxisomal	LOC104592630	Nelumbo nucifera (Sacred lotus)	-	-	-	-	-
g105722	1.80855	3.64767	1.67981	2.17148	0.0298948	0.0436197	-	-	-	-	-	-	-	-	-	-	-
g120947	3.76169	3.64567	1.42403	2.5601	0.0104643	0.0163197	-	-	A0A1D1Z2Z7_9ARAE	Ocs element-binding factor 1	OBF1_4 OBF1_1 g.105025 g.105028	Anthurium amnicola	-	-	DNA-binding transcription factor activity [GO:0003700]	GO:0003700	-
g529333	17.6153	3.64055	0.746047	4.87978	1.06203e-06	2.44541e-06	-	-	A0A088S8B8_COCNU	Putative endoribonuclease dicer 4-like protein 4	-	Cocos nucifera (Coconut palm)	RNA processing [GO:0006396]; RNA-mediated gene silencing [GO:0031047]	-	ATP binding [GO:0005524]; DNA binding [GO:0003677]; metal ion binding [GO:0046872]; ribonuclease III activity [GO:0004525]; RNA binding [GO:0003723]	GO:0003677; GO:0003723; GO:0004525; GO:0005524; GO:0006396; GO:0031047; GO:0046872	-
g122876	1.79642	3.63956	1.66378	2.18752	0.0287044	0.0419902	-	-	A0A199VDT6_ANACO	Protein O-linked-mannose beta-1,4-N-acetylglucosaminyltransferase 2	ACMD2_14830	Ananas comosus (Pineapple) (Ananas ananas)	-	Golgi membrane [GO:0000139]	pentosyltransferase activity [GO:0016763]	GO:0000139; GO:0016763	PATHWAY: Glycan metabolism. {ECO:0000256|ARBA:ARBA00004881}.
g241513	1.78802	3.63379	1.65895	2.19042	0.0284941	0.0417087	-	-	-	-	-	-	-	-	-	-	-
g219839	108.123	3.6322	0.300181	12.1	1.05548e-33	5.8444e-33	-	-	A0A1J3D7J4_NOCCA	Hsp70-Hsp90 organizing protein 3	GA_TR7624_c0_g1_i1_g.24783	Noccaea caerulescens (Alpine penny-cress) (Thlaspi caerulescens)	-	cytoplasm [GO:0005737]	-	GO:0005737	-
g231518	1.78117	3.62923	1.66205	2.18358	0.0289929	0.0423834	-	-	A0A1E5VQM4_9POAL	Sec1 family domain-containing protein MIP3	BAE44_0011561	Dichanthelium oligosanthes	vesicle-mediated transport [GO:0016192]	-	-	GO:0016192	-
g262367	1.78117	3.62923	1.66205	2.18358	0.0289929	0.0423834	Aradu.FNR52	ARF	-	-	-	-	-	-	-	-	-
g457545	1.78117	3.62923	1.66205	2.18358	0.0289929	0.0423834	Zosma224g00220.1	ERF	D6MK00_9ASPA	Transcription factor	-	Lycoris longituba	-	nucleus [GO:0005634]	DNA binding [GO:0003677]; DNA-binding transcription factor activity [GO:0003700]	GO:0003677; GO:0003700; GO:0005634	-
g438316	17.5175	3.62746	0.746189	4.86132	1.16606e-06	2.67613e-06	-	-	-	-	-	-	-	-	-	-	-
g46276	34.8243	3.62602	0.524993	6.90679	4.95738e-12	1.54069e-11	-	-	-	-	-	-	-	-	-	-	-
g349073	3.73428	3.62471	1.42717	2.53978	0.0110921	0.0172421	-	-	A0A1R3PDR7_MAIZE	Oxysterol-binding protein-related protein 3B	ZEAMMB73_Zm00001d040358	Zea mays (Maize)	-	cytosol [GO:0005829]; intracellular membrane-bounded organelle [GO:0043231]; membrane [GO:0016020]	sterol binding [GO:0032934]; sterol transporter activity [GO:0015248]	GO:0005829; GO:0015248; GO:0016020; GO:0032934; GO:0043231	-
g527341	1.77277	3.62345	1.66047	2.18219	0.0290954	0.0425198	-	-	M8CIZ9_AEGTA	Protein argonaute MEL1	-	Aegilops tauschii (Tausch's goatgrass) (Aegilops squarrosa)	RNA-mediated gene silencing [GO:0031047]	-	nucleic acid binding [GO:0003676]	GO:0003676; GO:0031047	-
g265642	1.77277	3.62345	1.66047	2.18219	0.0290954	0.0425198	-	-	-	-	-	-	-	-	-	-	-
g286304	3.71371	3.62178	1.42468	2.54217	0.0110165	0.0171304	-	-	-	-	-	-	-	-	-	-	-
g201488	1.76593	3.61884	1.66683	2.17109	0.029924	0.0436555	-	-	A0A1J3J2S3_NOCCA	ATPase 2, plasma membrane-type	LC_TR2621_c3_g1_i1_g.8568 LE_TR16355_c3_g1_i1_g.52550 MP_TR21825_c2_g1_i1_g.61638	Noccaea caerulescens (Alpine penny-cress) (Thlaspi caerulescens)	-	-	-	-	-
g49271	1.76281	3.61643	1.67919	2.15367	0.0312658	0.0454731	-	-	A0A199W2Y8_ANACO	WRKY transcription factor 44	ACMD2_00273	Ananas comosus (Pineapple) (Ananas ananas)	-	nucleus [GO:0005634]	DNA-binding transcription factor activity [GO:0003700]; sequence-specific DNA binding [GO:0043565]	GO:0003700; GO:0005634; GO:0043565	-
g487061	1.75441	3.61048	1.70117	2.12234	0.0338089	0.0489073	Gh_A13G0768	bHLH	-	-	-	-	-	-	-	-	-
g92572	3.65756	3.60874	1.43908	2.50767	0.012153	0.0187723	-	-	A0A1R3J999_COCAP	Uncharacterized protein	CCACVL1_07133	Corchorus capsularis (Jute)	-	-	-	-	-
g322352	1.74912	3.60716	1.67263	2.15658	0.0310388	0.0451758	-	-	-	-	-	-	-	-	-	-	-
g214986	20.4715	3.60582	0.681966	5.28739	1.24075e-07	3.04623e-07	678365117	bZIP	A0A1U7YVP2_NELNU	Germin-like protein	LOC104586413 HUJ06_017315	Nelumbo nucifera (Sacred lotus)	-	apoplast [GO:0048046]	manganese ion binding [GO:0030145]	GO:0030145; GO:0048046	-
g4329	174.826	3.60555	0.232955	15.4774	4.92883e-54	3.67286e-53	-	-	A0A1U8L723_GOSHI	RRP12-like protein isoform X1	LOC107924453	Gossypium hirsutum (Upland cotton) (Gossypium mexicanum)	rRNA processing [GO:0006364]	nucleolus [GO:0005730]	-	GO:0005730; GO:0006364	-
g246712	1.73544	3.59754	1.70037	2.11574	0.034367	0.049671	-	-	A0A1U8AY61_NELNU	Probable cytosolic iron-sulfur protein assembly protein CIAO1 homolog	LOC104607673	Nelumbo nucifera (Sacred lotus)	iron-sulfur cluster assembly [GO:0016226]	CIA complex [GO:0097361]	-	GO:0016226; GO:0097361	-
g514879	1.73388	3.59647	1.68771	2.13097	0.0330913	0.0479585	-	-	A0A199VDP8_ANACO	DNA damage-binding protein 1a	ACMD2_00659	Ananas comosus (Pineapple) (Ananas ananas)	-	nucleus [GO:0005634]	damaged DNA binding [GO:0003684]	GO:0003684; GO:0005634	-
g269064	44.5314	3.59463	0.464318	7.74174	9.80624e-15	3.40263e-14	-	-	B9S596_RICCO	Myosin XI, putative	RCOM_1724180	Ricinus communis (Castor bean)	actin filament organization [GO:0007015]; vesicle transport along actin filament [GO:0030050]	actin cytoskeleton [GO:0015629]; cytoplasm [GO:0005737]; myosin complex [GO:0016459]; vesicle [GO:0031982]	actin filament binding [GO:0051015]; ATP binding [GO:0005524]; calmodulin binding [GO:0005516]; microfilament motor activity [GO:0000146]	GO:0000146; GO:0005516; GO:0005524; GO:0005737; GO:0007015; GO:0015629; GO:0016459; GO:0030050; GO:0031982; GO:0051015	-
g223956	168.388	3.58184	0.237904	15.0558	3.16286e-51	2.27333e-50	-	-	A0A199UQ64_ANACO	U-box domain-containing protein 52	ACMD2_11593	Ananas comosus (Pineapple) (Ananas ananas)	protein phosphorylation [GO:0006468]	-	ATP binding [GO:0005524]; protein kinase activity [GO:0004672]	GO:0004672; GO:0005524; GO:0006468	-
g289544	33.761	3.57861	0.536866	6.66575	2.63319e-11	7.92649e-11	-	-	A0A199VVW0_ANACO	Protein NUCLEAR FUSION DEFECTIVE 4	ACMD2_18903	Ananas comosus (Pineapple) (Ananas ananas)	-	membrane [GO:0016020]	-	GO:0016020	-
g106829	3.59852	3.5735	1.42737	2.50355	0.0122953	0.0189765	-	-	-	-	-	-	-	-	-	-	-
g419201	123.574	3.56503	0.278051	12.8215	1.24295e-37	7.34013e-37	-	-	A0A059PRE3_SALMI	MYB-related transcription factor	MYB29	Salvia miltiorrhiza (Chinese sage)	-	-	-	-	-
g520924	3.56533	3.56096	1.45424	2.44867	0.0143384	0.0219026	-	-	-	-	-	-	-	-	-	-	-
g308828	695.751	3.55504	0.189672	18.7431	2.2041e-78	2.1657e-77	-	-	A0A1D1ZAB2_9ARAE	rRNA adenine N(6)-methyltransferase (EC 2.1.1.-)	Dimt1_1 g.10424	Anthurium amnicola	-	-	RNA binding [GO:0003723]; rRNA (adenine-N6,N6-)-dimethyltransferase activity [GO:0000179]	GO:0000179; GO:0003723	-
g300758	3.56795	3.55467	1.45048	2.45069	0.0142583	0.0217934	-	-	A0A1D1Z3X6_9ARAE	Protein ROOT HAIR DEFECTIVE 3 homolog (EC 3.6.5.-) (Protein SEY1 homolog)	RHD3_2 g.104361	Anthurium amnicola	-	endoplasmic reticulum membrane [GO:0005789]	GTP binding [GO:0005525]; GTPase activity [GO:0003924]	GO:0003924; GO:0005525; GO:0005789	-
g459980	79.7091	3.55238	0.345182	10.2913	7.70938e-25	3.54999e-24	-	-	A0A078G3X9_BRANA	Uridine kinase (EC 2.7.1.48)	BnaA09g02050D GSBRNA2T00009885001	Brassica napus (Rape)	CTP salvage [GO:0044211]; phosphorylation [GO:0016310]; UMP salvage [GO:0044206]	cytoplasm [GO:0005737]	ATP binding [GO:0005524]; GTP binding [GO:0005525]; uracil phosphoribosyltransferase activity [GO:0004845]; uridine kinase activity [GO:0004849]	GO:0004845; GO:0004849; GO:0005524; GO:0005525; GO:0005737; GO:0016310; GO:0044206; GO:0044211	PATHWAY: Pyrimidine metabolism; CTP biosynthesis via salvage pathway; CTP from cytidine: step 1/3. {ECO:0000256|ARBA:ARBA00004784, ECO:0000256|RuleBase:RU003825}.; PATHWAY: Pyrimidine metabolism; UMP biosynthesis via salvage pathway; UMP from uridine: step 1/1. {ECO:0000256|ARBA:ARBA00004690, ECO:0000256|RuleBase:RU003825}.
g117487	78.8726	3.54699	0.346849	10.2263	1.51149e-24	6.91453e-24	-	-	A0A1D1YWY4_9ARAE	Unhealthy ribosome biogenesis protein 2	URB2_3 g.119957	Anthurium amnicola	-	-	-	-	-
g240465	566.774	3.54073	0.128475	27.5597	3.3823e-167	5.80113e-166	-	-	A0A1D1XRB2_9ARAE	Zinc-binding alcohol dehydrogenase domain-containing protein 2	Zadh2 g.67676	Anthurium amnicola	-	-	oxidoreductase activity [GO:0016491]; zinc ion binding [GO:0008270]	GO:0008270; GO:0016491	-
g109637	32.5646	3.5292	0.532882	6.62285	3.52331e-11	1.05334e-10	-	-	-	-	-	-	-	-	-	-	-
g129223	3.47493	3.52031	1.45534	2.41888	0.0155683	0.0236651	-	-	-	-	-	-	-	-	-	-	-
g346375	12.9078	3.51517	0.850833	4.13144	3.60491e-05	7.33783e-05	-	-	A0A1U8B585_NELNU	pleiotropic drug resistance protein 3-like isoform X2	LOC104607127	Nelumbo nucifera (Sacred lotus)	-	membrane [GO:0016020]	ABC-type transporter activity [GO:0140359]; ATP binding [GO:0005524]	GO:0005524; GO:0016020; GO:0140359	-
g504289	42.1096	3.51498	0.466544	7.53408	4.91777e-14	1.66207e-13	-	-	-	-	-	-	-	-	-	-	-
g518829	125.769	3.50739	0.272546	12.869	6.72828e-38	3.99103e-37	OB11G10730.1	WRKY	-	-	-	-	-	-	-	-	-
g104960	230.719	3.50582	0.202329	17.3273	2.92776e-67	2.56743e-66	-	-	A0A1U8AVG9_NELNU	DNA helicase (EC 3.6.4.12)	LOC104604326	Nelumbo nucifera (Sacred lotus)	DNA duplex unwinding [GO:0032508]; double-strand break repair via homologous recombination [GO:0000724]	MCM complex [GO:0042555]; nucleus [GO:0005634]	ATP binding [GO:0005524]; helicase activity [GO:0004386]; single-stranded DNA binding [GO:0003697]	GO:0000724; GO:0003697; GO:0004386; GO:0005524; GO:0005634; GO:0032508; GO:0042555	-
g123247	16.1263	3.50448	0.748692	4.6808	2.85758e-06	6.38737e-06	-	-	C5KGC3_PERM5	Amino acid transporter, putative	Pmar_PMAR021077	Perkinsus marinus (strain ATCC 50983 / TXsc)	-	membrane [GO:0016020]	polyamine transmembrane transporter activity [GO:0015203]	GO:0015203; GO:0016020	-
g446566	6.50311	3.50284	1.1856	2.95449	0.00313184	0.00521117	-	-	A0A1Q3AX08_CEPFO	DUF659 domain-containing protein/Dimer_Tnp_hAT domain-containing protein	CFOL_v3_03780	Cephalotus follicularis (Albany pitcher plant)	-	-	protein dimerization activity [GO:0046983]	GO:0046983	-
g76543	3.42763	3.50198	1.48865	2.35245	0.01865	0.0280673	-	-	A0A1Q3CJF1_CEPFO	DUF4283 domain-containing protein	CFOL_v3_23808	Cephalotus follicularis (Albany pitcher plant)	-	-	-	-	-
g526518	6.28365	3.49175	1.19951	2.91099	0.0036029	0.00595495	-	-	Q570E1_ARATH	AIM1 protein	At4g29010	Arabidopsis thaliana (Mouse-ear cress)	fatty acid metabolic process [GO:0006631]	-	oxidoreductase activity, acting on the CH-OH group of donors, NAD or NADP as acceptor [GO:0016616]	GO:0006631; GO:0016616	-
g233238	41.266	3.48227	0.46707	7.45556	8.94873e-14	2.99558e-13	-	-	A0A1S3XBQ1_TOBAC	Beta-hexosaminidase (EC 3.2.1.52)	LOC107763291	Nicotiana tabacum (Common tobacco)	carbohydrate metabolic process [GO:0005975]; glycosaminoglycan metabolic process [GO:0030203]	membrane [GO:0016020]	beta-N-acetylhexosaminidase activity [GO:0004563]; N-acetyl-beta-D-galactosaminidase activity [GO:0102148]	GO:0004563; GO:0005975; GO:0016020; GO:0030203; GO:0102148	-
g37098	6.38042	3.48077	1.18256	2.94341	0.00324613	0.00539364	-	-	A0A200PWK0_9MAGN	Importin subunit alpha	BVC80_9091g81	Macleaya cordata	protein import into nucleus [GO:0006606]	cytoplasm [GO:0005737]	nuclear import signal receptor activity [GO:0061608]	GO:0005737; GO:0006606; GO:0061608	-
g528275	6.23248	3.47337	1.21415	2.86075	0.00422637	0.00692934	-	-	-	-	-	-	-	-	-	-	-
g439143	37.5886	3.47035	0.488656	7.10181	1.23129e-12	3.93378e-12	-	-	A0A0Q3LXC1_BRADI	Midasin	100834623 BRADI_3g27912v3	Brachypodium distachyon (Purple false brome) (Trachynia distachya)	ribosomal large subunit assembly [GO:0000027]	nucleolus [GO:0005730]; nucleoplasm [GO:0005654]	ATP binding [GO:0005524]; ATP hydrolysis activity [GO:0016887]	GO:0000027; GO:0005524; GO:0005654; GO:0005730; GO:0016887	-
g228873	3.37285	3.46928	1.45075	2.39137	0.0167857	0.0254148	-	-	-	-	-	-	-	-	-	-	-
g33164	53.1594	3.46352	0.411256	8.42181	3.70705e-17	1.39271e-16	-	-	A0A199VYX1_ANACO	Chaperone protein ClpB1	ACMD2_03708	Ananas comosus (Pineapple) (Ananas ananas)	-	-	ATP binding [GO:0005524]; ATP hydrolysis activity [GO:0016887]	GO:0005524; GO:0016887	-
g135341	25.0281	3.46298	0.593736	5.83253	5.45937e-09	1.45545e-08	-	-	A0A103XB46_CYNCS	Pectate lyase (EC 4.2.2.2)	Ccrd_025292	Cynara cardunculus var. scolymus (Globe artichoke) (Cynara scolymus)	pectin catabolic process [GO:0045490]	-	metal ion binding [GO:0046872]; pectate lyase activity [GO:0030570]	GO:0030570; GO:0045490; GO:0046872	PATHWAY: Glycan metabolism; pectin degradation; 2-dehydro-3-deoxy-D-gluconate from pectin: step 2/5. {ECO:0000256|ARBA:ARBA00005220, ECO:0000256|RuleBase:RU361123}.
g71934	18.9113	3.45715	0.700451	4.9356	7.99053e-07	1.85315e-06	-	-	-	-	-	-	-	-	-	-	-
g219090	49.4351	3.44299	0.424066	8.119	4.70022e-16	1.70892e-15	-	-	-	-	-	-	-	-	-	-	-
g150697	9.28086	3.43996	0.975919	3.52484	0.000423734	0.000779121	-	-	-	-	-	-	-	-	-	-	-
g47269	9.36275	3.43991	0.97765	3.51855	0.000433919	0.000796904	-	-	-	-	-	-	-	-	-	-	-
g41874	21.4737	3.42894	0.640902	5.35017	8.78713e-08	2.17918e-07	-	-	-	-	-	-	-	-	-	-	-
g509870	3.2581	3.42826	1.45112	2.3625	0.0181523	0.027358	-	-	-	-	-	-	-	-	-	-	-
g236744	64.2938	3.42256	0.372225	9.19486	3.75492e-20	1.53433e-19	-	-	-	-	-	-	-	-	-	-	-
g514881	6.03475	3.41843	1.21669	2.80961	0.00496019	0.00806207	-	-	A0A0K9PFG6_ZOSMR	V-type ATP synthase subunit D	ZOSMA_25G00630	Zostera marina (Eelgrass)	-	proton-transporting V-type ATPase complex [GO:0033176]; vacuolar membrane [GO:0005774]	proton-transporting ATPase activity, rotational mechanism [GO:0046961]	GO:0005774; GO:0033176; GO:0046961	-
g406414	78.9094	3.41601	0.335963	10.1678	2.76061e-24	1.25447e-23	-	-	A0A1E5WI86_9POAL	Phosphate transporter	BAE44_0001867	Dichanthelium oligosanthes	phosphate ion transport [GO:0006817]	membrane [GO:0016020]	inorganic phosphate transmembrane transporter activity [GO:0005315]; symporter activity [GO:0015293]	GO:0005315; GO:0006817; GO:0015293; GO:0016020	-
g133357	15.3544	3.41072	0.769428	4.43281	9.30149e-06	1.99433e-05	Spipo12G0053800	C2H2	-	-	-	-	-	-	-	-	-
g217949	12.1337	3.4069	0.842663	4.04302	5.27676e-05	0.000105876	-	-	A0A1Q3CRN3_CEPFO	Ribonuclease	CFOL_v3_26242	Cephalotus follicularis (Albany pitcher plant)	RNA-mediated gene silencing [GO:0031047]	cytoplasm [GO:0005737]; RISC complex [GO:0016442]	nuclease activity [GO:0004518]	GO:0004518; GO:0005737; GO:0016442; GO:0031047	-
g355278	12.0978	3.40662	0.843577	4.03831	5.38383e-05	0.000107939	-	-	A0A200RBE7_9MAGN	lipid-A-disaccharide synthase (EC 2.4.1.182)	BVC80_1667g66	Macleaya cordata	lipid A biosynthetic process [GO:0009245]	extracellular region [GO:0005576]	lipid-A-disaccharide synthase activity [GO:0008915]	GO:0005576; GO:0008915; GO:0009245	-
g205257	12.1664	3.4065	0.84947	4.01015	6.06812e-05	0.000121059	-	-	-	-	-	-	-	-	-	-	-
g435262	18.1484	3.40192	0.703656	4.83463	1.33391e-06	3.04884e-06	-	-	-	-	-	-	-	-	-	-	-
g446183	54.2206	3.4014	0.4009	8.4844	2.16827e-17	8.20107e-17	-	-	-	-	-	-	-	-	-	-	-
g531842	14.9341	3.40113	0.776262	4.38142	1.17908e-05	2.50425e-05	-	-	-	-	-	-	-	-	-	-	-
g360967	3.21012	3.40058	1.47683	2.30261	0.0213006	0.031776	-	-	-	-	-	-	-	-	-	-	-
g142758	5.91685	3.39565	1.20695	2.81341	0.00490187	0.00797331	-	-	A0A1J3IVX6_NOCCA	Cell division control protein 48-like protein E	MP_TR10330_c4_g1_i1_g.31581	Noccaea caerulescens (Alpine penny-cress) (Thlaspi caerulescens)	cell division [GO:0051301]	-	-	GO:0051301	-
g491708	8.98033	3.38408	0.985212	3.43488	0.000592819	0.00107281	-	-	-	-	-	-	-	-	-	-	-
g106391	8.88557	3.38374	0.980026	3.45271	0.000554988	0.00100754	-	-	A0A1U7VAR2_NICSY	protein SCO1 homolog 2, mitochondrial isoform X2	LOC104211918	Nicotiana sylvestris (Wood tobacco) (South American tobacco)	-	-	-	-	-
g378490	11.8295	3.38289	0.85491	3.95701	7.58934e-05	0.000150017	-	-	A0A0N7KUB7_ORYSJ	Os12g0604200 protein	Os12g0604200 OSNPB_120604200	Oryza sativa subsp. japonica (Rice)	auxin-activated signaling pathway [GO:0009734]; leaf vascular tissue pattern formation [GO:0010305]; phloem or xylem histogenesis [GO:0010087]	-	-	GO:0009734; GO:0010087; GO:0010305	-
g297190	80.386	3.38103	0.326643	10.3508	4.14902e-25	1.92543e-24	-	-	Q6VM19_MEDTR	Metal transport protein	ZIP3	Medicago truncatula (Barrel medic) (Medicago tribuloides)	-	membrane [GO:0016020]	zinc ion transmembrane transporter activity [GO:0005385]	GO:0005385; GO:0016020	-
g398350	14.8022	3.37908	0.772422	4.37465	1.21625e-05	2.58008e-05	-	-	A0A0A9JQB7_ARUDO	PEP4	-	Arundo donax (Giant reed) (Donax arundinaceus)	carbon fixation [GO:0015977]; photosynthesis [GO:0015979]; tricarboxylic acid cycle [GO:0006099]	-	phosphoenolpyruvate carboxylase activity [GO:0008964]	GO:0006099; GO:0008964; GO:0015977; GO:0015979	-
g133911	85.8404	3.37877	0.318238	10.6171	2.48157e-26	1.18544e-25	-	-	A0A1E5VLK5_9POAL	Methylsterol monooxygenase 2-1	BAE44_0013022	Dichanthelium oligosanthes	-	membrane [GO:0016020]	monooxygenase activity [GO:0004497]	GO:0004497; GO:0016020	-
g11868	3.18603	3.3778	1.45918	2.31486	0.0206206	0.0308339	-	-	A0A061FGB9_THECC	Structural constituent of ribosome, putative	TCM_034976	Theobroma cacao (Cacao) (Cocoa)	-	-	-	-	-
g484123	3.14447	3.37363	1.46171	2.308	0.020999	0.0313562	FANhyb_rscf00000398.1.g00005.1	G2-like	-	-	-	-	-	-	-	-	-
g214150	161.045	3.35628	0.230605	14.5542	5.49032e-48	3.77733e-47	-	-	Q5YJL9_HYAOR	Uncharacterized protein	-	Hyacinthus orientalis (Common hyacinth)	-	membrane [GO:0016020]	-	GO:0016020	-
g90927	3.09873	3.35458	1.48092	2.26521	0.0235	0.0348359	-	-	A0A1D1XYK7_9ARAE	signal peptidase I (EC 3.4.21.89)	SEC11A_1 g.116534	Anthurium amnicola	signal peptide processing [GO:0006465]	membrane [GO:0016020]	serine-type endopeptidase activity [GO:0004252]	GO:0004252; GO:0006465; GO:0016020	-
g490782	5.86356	3.3536	1.21047	2.7705	0.0055971	0.00903845	-	-	-	-	-	-	-	-	-	-	-
g59880	92.3191	3.35006	0.551253	6.07718	1.22317e-09	3.37613e-09	-	-	M8C469_AEGTA	Putative glycosyltransferase	-	Aegilops tauschii (Tausch's goatgrass) (Aegilops squarrosa)	-	-	glycosyltransferase activity [GO:0016757]	GO:0016757	-
g278901	3.11436	3.34387	1.4674	2.27877	0.0226805	0.0337105	-	-	-	-	-	-	-	-	-	-	-
g314455	14.3472	3.34354	0.769065	4.34753	1.37677e-05	2.90802e-05	-	-	M1CBE9_SOLTU	F-box family protein	107062291	Solanum tuberosum (Potato)	-	-	-	-	-
g5146	3.10752	3.34107	1.46822	2.27559	0.0228707	0.0339679	-	-	A0A1Q3DI87_CEPFO	DUF4283 domain-containing protein	CFOL_v3_35637	Cephalotus follicularis (Albany pitcher plant)	-	-	-	-	-
g207564	5.70795	3.33946	1.21299	2.75307	0.00590386	0.00949328	-	-	-	-	-	-	-	-	-	-	-
g517420	940.083	3.33862	0.0950111	35.1392	1.69796e-270	4.26381e-269	-	-	B4FIV4_MAIZE	Serine/threonine-protein kinase SRK2C (SnRK2.3)	100216611 ZEAMMB73_Zm00001d029975	Zea mays (Maize)	intracellular signal transduction [GO:0035556]; protein phosphorylation [GO:0006468]	-	ATP binding [GO:0005524]; protein serine/threonine kinase activity [GO:0004674]	GO:0004674; GO:0005524; GO:0006468; GO:0035556	-
g280152	3.07128	3.33397	1.46563	2.27477	0.0229195	0.0340385	Jcr4S05030.40	MYB	Q53K02_ORYSJ	Retrotransposon protein, putative, unclassified	LOC_Os11g47010	Oryza sativa subsp. japonica (Rice)	-	-	-	-	-
g376859	3.06973	3.33324	1.46873	2.26947	0.0232398	0.034485	-	-	A4PIV6_ALLCE	glutathione transferase (EC 2.5.1.18)	AcGSTF1	Allium cepa (Onion)	response to chemical [GO:0042221]	-	glutathione transferase activity [GO:0004364]	GO:0004364; GO:0042221	-
g15887	8.71843	3.33225	0.99813	3.33849	0.000842349	0.00149964	-	-	A0A200R573_9MAGN	3-deoxy-D-manno-octulosonic-acid transferase	BVC80_1835g273	Macleaya cordata	-	-	Kdo transferase activity [GO:0043842]	GO:0043842	-
g416040	3.06288	3.33042	1.46662	2.27082	0.023158	0.0343738	-	-	-	-	-	-	-	-	-	-	-
g454046	22.8075	3.32717	0.61351	5.42318	5.85495e-08	1.46683e-07	-	-	A0A1D1YIE8_9ARAE	Xyloglucan galactosyltransferase KATAMARI1	KAM1 g.51084	Anthurium amnicola	protein glycosylation [GO:0006486]	Golgi apparatus [GO:0005794]; membrane [GO:0016020]	glycosyltransferase activity [GO:0016757]	GO:0005794; GO:0006486; GO:0016020; GO:0016757	-
g59137	60.4129	3.32712	0.374089	8.89392	5.89908e-19	2.32916e-18	-	-	-	-	-	-	-	-	-	-	-
g534178	11.3797	3.32513	0.858514	3.87312	0.000107449	0.000209244	-	-	A0A199UZQ8_ANACO	Nitrate reductase	ACMD2_14294	Ananas comosus (Pineapple) (Ananas ananas)	nitrate assimilation [GO:0042128]; nitric oxide biosynthetic process [GO:0006809]	-	heme binding [GO:0020037]; molybdenum ion binding [GO:0030151]; molybdopterin cofactor binding [GO:0043546]; nitrate reductase (NADPH) activity [GO:0050464]	GO:0006809; GO:0020037; GO:0030151; GO:0042128; GO:0043546; GO:0050464	-
g149514	197.662	3.32208	0.20743	16.0154	9.97206e-58	7.7726e-57	-	-	A0A199VY02_ANACO	Anaphase-promoting complex subunit 1	ACMD2_06012	Ananas comosus (Pineapple) (Ananas ananas)	-	anaphase-promoting complex [GO:0005680]	-	GO:0005680	-
g522918	51.5333	3.32053	0.404928	8.2003	2.39788e-16	8.81217e-16	-	-	W9QLU5_9ROSA	Mitogen-activated protein kinase kinase kinase ANP1	L484_020708	Morus notabilis	protein phosphorylation [GO:0006468]	-	ATP binding [GO:0005524]; protein kinase activity [GO:0004672]	GO:0004672; GO:0005524; GO:0006468	-
g153649	3.03239	3.31758	1.47212	2.25361	0.0242205	0.0358224	-	-	-	-	-	-	-	-	-	-	-
g351433	16.9647	3.31606	0.709133	4.67622	2.92215e-06	6.5265e-06	-	-	A0A0K9PBJ6_ZOSMR	GATA transcription factor 15	ZOSMA_2G03660	Zostera marina (Eelgrass)	regulation of DNA-templated transcription [GO:0006355]	-	sequence-specific DNA binding [GO:0043565]; zinc ion binding [GO:0008270]	GO:0006355; GO:0008270; GO:0043565	-
g105574	2578.27	3.30745	0.0578727	57.1505	0	0	-	-	A0A199V5L1_ANACO	Protein PLASTID TRANSCRIPTIONALLY ACTIVE 10	ACMD2_21370	Ananas comosus (Pineapple) (Ananas ananas)	-	plastid-encoded plastid RNA polymerase complex [GO:0000427]	RNA binding [GO:0003723]	GO:0000427; GO:0003723	-
g390258	25.4567	3.30651	0.570401	5.79682	6.75831e-09	1.79167e-08	-	-	A0A1U8I296_GOSHI	protein NRT1/ PTR FAMILY 8.1-like	LOC107889760	Gossypium hirsutum (Upland cotton) (Gossypium mexicanum)	dipeptide transport [GO:0042938]; transmembrane transport [GO:0055085]	membrane [GO:0016020]	dipeptide transmembrane transporter activity [GO:0071916]; transmembrane transporter activity [GO:0022857]; tripeptide transmembrane transporter activity [GO:0042937]	GO:0016020; GO:0022857; GO:0042937; GO:0042938; GO:0055085; GO:0071916	-
g333052	19.5819	3.30568	0.663687	4.98078	6.33293e-07	1.47927e-06	-	-	-	-	-	-	-	-	-	-	-
g271430	39.6775	3.30366	0.459674	7.18695	6.62531e-13	2.14336e-12	-	-	A0A199UI09_ANACO	MORC family CW-type zinc finger protein 3 (protein MICRORCHIDIA 6-like)	LOC109717594 ACMD2_14335	Ananas comosus (Pineapple) (Ananas ananas)	positive regulation of defense response [GO:0031349]; positive regulation of response to biotic stimulus [GO:0002833]; positive regulation of response to external stimulus [GO:0032103]	-	ATP hydrolysis activity [GO:0016887]; endonuclease activity [GO:0004519]	GO:0002833; GO:0004519; GO:0016887; GO:0031349; GO:0032103	-
g360566	34.1777	3.30099	0.495915	6.65636	2.80688e-11	8.433e-11	-	-	A0A1S3TNM9_VIGRR	E3 ubiquitin-protein ligase MARCH1	LOC106757287	Vigna radiata var. radiata (Mung bean) (Phaseolus aureus)	-	membrane [GO:0016020]	zinc ion binding [GO:0008270]	GO:0008270; GO:0016020	-
g473113	11.3933	3.30036	0.85955	3.83964	0.000123217	0.000238653	-	-	A0A1D1XPJ7_9ARAE	Protein DDB_G0268328	DDB_G0268328_1 g.96733	Anthurium amnicola	-	-	-	-	-
g75429	48.0219	3.29884	0.414794	7.95296	1.82104e-15	6.48031e-15	-	-	-	-	-	-	-	-	-	-	-
g173363	22.3969	3.29698	0.636841	5.17708	2.25383e-07	5.43429e-07	-	-	-	-	-	-	-	-	-	-	-
g45878	30.6792	3.29082	0.519408	6.33572	2.3624e-10	6.76416e-10	-	-	Q0JFK0_ORYSJ	Os01g0976100 protein	Os01g0976100 OSNPB_010976100	Oryza sativa subsp. japonica (Rice)	-	plasma membrane [GO:0005886]	ABC-type transporter activity [GO:0140359]; ATP binding [GO:0005524]; ATPase-coupled transmembrane transporter activity [GO:0042626]	GO:0005524; GO:0005886; GO:0042626; GO:0140359	-
g367443	3.01068	3.29034	1.48025	2.22283	0.026227	0.0385962	-	-	-	-	-	-	-	-	-	-	-
g23228	44.8157	3.28164	0.431344	7.60795	2.78483e-14	9.49918e-14	-	-	A0A1S2Y3C4_CICAR	extensin-2-like	LOC101507602	Cicer arietinum (Chickpea) (Garbanzo)	plant-type cell wall organization [GO:0009664]	-	structural constituent of cell wall [GO:0005199]	GO:0005199; GO:0009664	-
g473151	5.66063	3.28159	1.20898	2.71435	0.00664061	0.010603	-	-	-	-	-	-	-	-	-	-	-
g498092	2.97134	3.28148	1.48742	2.20616	0.0273728	0.0401661	-	-	-	-	-	-	-	-	-	-	-
g371952	16.7702	3.27641	0.700913	4.67449	2.94684e-06	6.57795e-06	-	-	A0A199VPP6_ANACO	Protein SPA1-RELATED 3	ACMD2_02188	Ananas comosus (Pineapple) (Ananas ananas)	photomorphogenesis [GO:0009640]; protein phosphorylation [GO:0006468]	-	ATP binding [GO:0005524]; protein kinase activity [GO:0004672]	GO:0004672; GO:0005524; GO:0006468; GO:0009640	-
g505153	2.97864	3.27634	1.47358	2.22339	0.0261893	0.0385427	-	-	-	-	-	-	-	-	-	-	-
g125720	2.99081	3.27634	1.47266	2.22477	0.0260965	0.0384182	-	-	A0A1U8AH19_NELNU	non-specific serine/threonine protein kinase (EC 2.7.11.1)	LOC104604322	Nelumbo nucifera (Sacred lotus)	DNA repair [GO:0006281]; phosphorylation [GO:0016310]	-	ATP binding [GO:0005524]; protein serine/threonine kinase activity [GO:0004674]	GO:0004674; GO:0005524; GO:0006281; GO:0016310	-
g30886	5.52375	3.2731	1.21118	2.7024	0.00688407	0.0109648	-	-	A0A1D1ZIR5_9ARAE	Myosin-J heavy chain	myoJ_14 g.72013	Anthurium amnicola	actin filament organization [GO:0007015]; actin filament-based movement [GO:0030048]	myosin complex [GO:0016459]	actin binding [GO:0003779]; ATP binding [GO:0005524]; calmodulin binding [GO:0005516]; cytoskeletal motor activity [GO:0003774]	GO:0003774; GO:0003779; GO:0005516; GO:0005524; GO:0007015; GO:0016459; GO:0030048	-
g154180	196.856	3.27286	0.205652	15.9146	5.02027e-57	3.88484e-56	-	-	-	-	-	-	-	-	-	-	-
g500604	2.94925	3.27187	1.4818	2.20804	0.0272413	0.0399774	-	-	A0A178WLD0_ARATH	PDE317	AXX17_At1g64210	Arabidopsis thaliana (Mouse-ear cress)	-	-	ATP binding [GO:0005524]; nucleic acid binding [GO:0003676]	GO:0003676; GO:0005524	-
g30860	5.45486	3.27102	1.22642	2.66712	0.00765042	0.0121261	-	-	A0A151SR84_CAJCA	Copia protein	KK1_003597	Cajanus cajan (Pigeon pea) (Cajanus indicus)	-	-	-	-	-
g434684	140.81	3.26656	0.243289	13.4266	4.22137e-41	2.63885e-40	-	-	A0A1D1ZIC9_9ARAE	Polyol transporter 5	PLT5_0 g.116531	Anthurium amnicola	-	membrane [GO:0016020]	carbohydrate transmembrane transporter activity [GO:0015144]; symporter activity [GO:0015293]	GO:0015144; GO:0015293; GO:0016020	-
g42318	19.3869	3.26272	0.656132	4.97266	6.60394e-07	1.54077e-06	-	-	I1LMQ2_SOYBN	Arginyl-tRNA--protein transferase (EC 2.3.2.8)	100793546 GLYMA_11G228500	Glycine max (Soybean) (Glycine hispida)	protein arginylation [GO:0016598]	cytoplasm [GO:0005737]	arginyltransferase activity [GO:0004057]	GO:0004057; GO:0005737; GO:0016598	-
g355441	41.7478	3.2624	0.447343	7.29284	3.03499e-13	9.94154e-13	-	-	-	-	-	-	-	-	-	-	-
g290617	10.9017	3.26044	0.8655	3.76712	0.000165142	0.000315853	-	-	A0A1U8B9C1_NELNU	BEACH domain-containing protein C2-like	LOC104608371 HUJ06_018027	Nelumbo nucifera (Sacred lotus)	-	-	-	-	-
g227544	5.49589	3.25288	1.2244	2.65671	0.0078907	0.0124836	-	-	-	-	-	-	-	-	-	-	-
g258584	8.25497	3.25127	1.00048	3.2497	0.00115528	0.00202581	-	-	A0A1E5VM20_9POAL	B3 domain-containing protein	BAE44_0012878	Dichanthelium oligosanthes	-	nucleus [GO:0005634]	DNA binding [GO:0003677]; DNA-binding transcription factor activity [GO:0003700]	GO:0003677; GO:0003700; GO:0005634	-
g477532	13.7474	3.25083	0.766489	4.2412	2.22331e-05	4.61833e-05	-	-	-	-	-	-	-	-	-	-	-
g126164	19.0087	3.24978	0.656667	4.94891	7.46298e-07	1.73368e-06	-	-	-	-	-	-	-	-	-	-	-
g166593	24.6612	3.24797	0.581806	5.58256	2.37e-08	6.07683e-08	-	-	A0A1S6EKL9_ALLCE	Flavonol synthase (EC 1.14.11.23)	-	Allium cepa (Onion)	-	-	metal ion binding [GO:0046872]; oxidoreductase activity [GO:0016491]	GO:0016491; GO:0046872	-
g493450	16.3144	3.2448	0.70118	4.62762	3.69885e-06	8.19058e-06	-	-	V4UAD4_CITCL	RING-type E3 ubiquitin transferase (EC 2.3.2.27)	CICLE_v10018144mg	Citrus clementina (Clementine) (Citrus deliciosa x Citrus sinensis)	-	-	ubiquitin-protein transferase activity [GO:0004842]	GO:0004842	PATHWAY: Protein modification; protein ubiquitination. {ECO:0000256|ARBA:ARBA00004906}.
g54024	81.685	3.24273	0.31565	10.2732	9.30835e-25	4.27924e-24	-	-	-	-	-	-	-	-	-	-	-
g501454	10.7987	3.24116	0.863832	3.75208	0.000175376	0.000334764	PDK_30s882641g001	TCP	A0A1Q3BRC9_CEPFO	UBN2 domain-containing protein	CFOL_v3_14085	Cephalotus follicularis (Albany pitcher plant)	-	-	-	-	-
g283592	13.7173	3.24013	0.770772	4.20375	2.62526e-05	5.41625e-05	-	-	A0A1D6JTN1_MAIZE	Cytochrome P450 family 94 subfamily D polypeptide 2	ZEAMMB73_Zm00001d028258	Zea mays (Maize)	organic substance metabolic process [GO:0071704]	-	heme binding [GO:0020037]; iron ion binding [GO:0005506]; monooxygenase activity [GO:0004497]; oxidoreductase activity, acting on paired donors, with incorporation or reduction of molecular oxygen [GO:0016705]	GO:0004497; GO:0005506; GO:0016705; GO:0020037; GO:0071704	-
g257164	13.4541	3.23583	0.774579	4.17753	2.94688e-05	6.04591e-05	Itr_sc000924.1_g00007.1	C2H2	A0A151RYT9_CAJCA	Retrovirus-related Pol polyprotein from transposon TNT 1-94	KK1_030669	Cajanus cajan (Pigeon pea) (Cajanus indicus)	-	-	-	-	-
g175061	154.146	3.23341	0.231008	13.9969	1.62773e-44	1.06888e-43	WALNUT_00030998-RA	NF-YB	-	-	-	-	-	-	-	-	-
g123072	32.2457	3.23227	0.504165	6.41115	1.44426e-10	4.1828e-10	-	-	-	-	-	-	-	-	-	-	-
g316093	295.249	3.2305	0.165915	19.4708	1.94249e-84	2.01929e-83	-	-	-	-	-	-	-	-	-	-	-
g487060	51.2785	3.2289	0.397603	8.12093	4.62637e-16	1.6825e-15	-	-	A0A200R1L6_9MAGN	Protein kinase domain	BVC80_1545g10	Macleaya cordata	protein phosphorylation [GO:0006468]	-	ATP binding [GO:0005524]; protein serine/threonine kinase activity [GO:0004674]	GO:0004674; GO:0005524; GO:0006468	-
g517817	8.02698	3.22775	1.01253	3.18781	0.00143355	0.00248603	-	-	-	-	-	-	-	-	-	-	-
g349170	2.87078	3.22703	1.48679	2.17047	0.0299716	0.0437158	-	-	-	-	-	-	-	-	-	-	-
g504288	43.3992	3.22633	0.431751	7.47265	7.85932e-14	2.63554e-13	-	-	-	-	-	-	-	-	-	-	-
g19297	2.86345	3.21471	1.49471	2.15072	0.0314981	0.0457942	-	-	A0A1U8A6V0_NELNU	U-box domain-containing protein 52	LOC104600805	Nelumbo nucifera (Sacred lotus)	protein phosphorylation [GO:0006468]	-	ATP binding [GO:0005524]; protein kinase activity [GO:0004672]	GO:0004672; GO:0005524; GO:0006468	-
g123706	2.8182	3.20309	1.505	2.12829	0.0333126	0.0482443	-	-	-	-	-	-	-	-	-	-	-
g101478	15.995	3.20162	0.703343	4.552	5.31387e-06	1.16124e-05	-	-	A0A1S4DPV4_TOBAC	transcription factor ABORTED MICROSPORES-like	LOC107832164	Nicotiana tabacum (Common tobacco)	regulation of DNA-templated transcription [GO:0006355]	nucleus [GO:0005634]	DNA-binding transcription factor activity [GO:0003700]; protein dimerization activity [GO:0046983]; sequence-specific DNA binding [GO:0043565]	GO:0003700; GO:0005634; GO:0006355; GO:0043565; GO:0046983	-
g301979	7.92365	3.19946	1.00074	3.19709	0.00138823	0.00241148	-	-	-	-	-	-	-	-	-	-	-
g219845	34.3978	3.19611	0.487316	6.55861	5.43117e-11	1.60927e-10	-	-	A0A199W1M4_ANACO	Long-chain-fatty-acid--AMP ligase FadD32	ACMD2_16099	Ananas comosus (Pineapple) (Ananas ananas)	-	-	ligase activity [GO:0016874]	GO:0016874	-
g193945	169.323	3.19404	0.216495	14.7534	2.92571e-49	2.05122e-48	-	-	-	-	-	-	-	-	-	-	-
g440784	31.6565	3.192	0.500182	6.38168	1.75157e-10	5.04359e-10	-	-	-	-	-	-	-	-	-	-	-
g492156	2.79143	3.19043	1.51	2.11286	0.0346125	0.0499949	-	-	A0A1U8IQ67_GOSHI	F-box protein At1g55000-like	LOC107899111	Gossypium hirsutum (Upland cotton) (Gossypium mexicanum)	-	-	-	-	-
g443985	79.1463	3.18891	0.319042	9.99524	1.59894e-23	7.11223e-23	-	-	A0A1S3YYD3_TOBAC	1,3-beta-glucan synthase (EC 2.4.1.34) (1,3-beta-glucan synthase)	LOC107780981	Nicotiana tabacum (Common tobacco)	(1->3)-beta-D-glucan biosynthetic process [GO:0006075]; regulation of cell shape [GO:0008360]	1,3-beta-D-glucan synthase complex [GO:0000148]	1,3-beta-D-glucan synthase activity [GO:0003843]	GO:0000148; GO:0003843; GO:0006075; GO:0008360	-
g519367	238.963	3.18524	0.187367	16.9999	8.21935e-65	6.97809e-64	-	-	A0A199UV92_ANACO	Pentatricopeptide repeat-containing protein, chloroplastic	ACMD2_26752	Ananas comosus (Pineapple) (Ananas ananas)	chloroplast RNA processing [GO:0031425]; embryo development ending in seed dormancy [GO:0009793]	chloroplast stroma [GO:0009570]; chloroplast thylakoid [GO:0009534]	RNA binding [GO:0003723]	GO:0003723; GO:0009534; GO:0009570; GO:0009793; GO:0031425	-
g110556	10.4529	3.18339	0.867234	3.67074	0.000241853	0.000455952	-	-	A0A200QKF9_9MAGN	Proton-dependent oligopeptide transporter family	BVC80_7199g1	Macleaya cordata	-	membrane [GO:0016020]	transmembrane transporter activity [GO:0022857]	GO:0016020; GO:0022857	-
g435261	7.96145	3.18152	0.998063	3.1877	0.00143409	0.00248666	-	-	-	-	-	-	-	-	-	-	-
g212139	146.649	3.17978	0.231106	13.7589	4.50048e-43	2.89883e-42	-	-	A0A199VD82_ANACO	Nucleolar pre-ribosomal-associated protein 1	ACMD2_00635	Ananas comosus (Pineapple) (Ananas ananas)	-	-	-	-	-
g532022	182.924	3.17623	0.206547	15.3778	2.30745e-53	1.70379e-52	-	-	-	-	-	-	-	-	-	-	-
g479081	2.75714	3.16403	1.49461	2.11696	0.0342634	0.0495289	-	-	-	-	-	-	-	-	-	-	-
g178714	95.8736	3.16258	0.285383	11.0819	1.53619e-28	7.66699e-28	-	-	-	-	-	-	-	-	-	-	-
g223635	5.20855	3.15762	1.22285	2.58217	0.00981814	0.0153721	-	-	M8C4B1_AEGTA	rRNA 2'-O-methyltransferase fibrillarin 2	-	Aegilops tauschii (Tausch's goatgrass) (Aegilops squarrosa)	methylation [GO:0032259]; rRNA processing [GO:0006364]	-	methyltransferase activity [GO:0008168]; RNA binding [GO:0003723]	GO:0003723; GO:0006364; GO:0008168; GO:0032259	-
g529332	33.1695	3.15284	0.490068	6.43348	1.24719e-10	3.62972e-10	-	-	A0A1D6JA84_MAIZE	Dicer-like 103	ZEAMMB73_Zm00001d025830	Zea mays (Maize)	-	-	ATP binding [GO:0005524]; DNA binding [GO:0003677]; hydrolase activity [GO:0016787]	GO:0003677; GO:0005524; GO:0016787	-
g388692	20.5484	3.1467	0.628447	5.0071	5.52557e-07	1.29642e-06	-	-	A0A151RI60_CAJCA	B3 domain-containing protein Os01g0234100 family	KK1_036448	Cajanus cajan (Pigeon pea) (Cajanus indicus)	-	nucleus [GO:0005634]	DNA binding [GO:0003677]	GO:0003677; GO:0005634	-
g363942	5.13336	3.14667	1.22215	2.57471	0.0100324	0.0156786	-	-	A0A1D1ZKP8_9ARAE	Protein DA1-related 1	DAR1_6 g.98823	Anthurium amnicola	-	-	metal ion binding [GO:0046872]	GO:0046872	-
g166230	12.8428	3.1465	0.773383	4.06849	4.73189e-05	9.54293e-05	-	-	A0A0B0MI59_GOSAR	29 kDa ribonucleoprotein A, chloroplastic (29 kDa ribonucleoprotein A, chloroplastic-like)	LOC108460849 F383_18156	Gossypium arboreum (Tree cotton) (Gossypium nanking)	-	ribonucleoprotein complex [GO:1990904]	RNA binding [GO:0003723]	GO:0003723; GO:1990904	-
g486998	84.4564	3.14571	0.30308	10.3791	3.08576e-25	1.43701e-24	-	-	-	-	-	-	-	-	-	-	-
g406280	7.692	3.14354	1.00257	3.13549	0.00171568	0.00294914	-	-	-	-	-	-	-	-	-	-	-
g518068	375.178	3.13994	0.143978	21.8085	1.92594e-105	2.32225e-104	-	-	A0A1D1YUK9_9ARAE	RNA cytidine acetyltransferase (EC 2.3.1.-) (18S rRNA cytosine acetyltransferase)	At1g10490_1 g.66775	Anthurium amnicola	ribosomal small subunit biogenesis [GO:0042274]; rRNA modification [GO:0000154]; tRNA acetylation [GO:0051391]	nucleolus [GO:0005730]	ATP binding [GO:0005524]; N-acetyltransferase activity [GO:0008080]	GO:0000154; GO:0005524; GO:0005730; GO:0008080; GO:0042274; GO:0051391	-
g99891	25.581	3.1381	0.552604	5.67874	1.35688e-08	3.52796e-08	-	-	A0A199V3K8_ANACO	Pentatricopeptide repeat-containing protein	ACMD2_10576	Ananas comosus (Pineapple) (Ananas ananas)	RNA modification [GO:0009451]	-	RNA binding [GO:0003723]	GO:0003723; GO:0009451	-
g241862	12.68	3.13794	0.794382	3.95017	7.80961e-05	0.000154153	-	-	A0A1D6L5A5_MAIZE	Alpha-1,4 glucan phosphorylase (EC 2.4.1.1)	ZEAMMB73_Zm00001d034074	Zea mays (Maize)	carbohydrate metabolic process [GO:0005975]	-	glycogen phosphorylase activity [GO:0008184]; linear malto-oligosaccharide phosphorylase activity [GO:0102250]; SHG alpha-glucan phosphorylase activity [GO:0102499]	GO:0005975; GO:0008184; GO:0102250; GO:0102499	-
g51381	157.547	3.12931	0.222121	14.0884	4.47839e-45	2.96798e-44	-	-	A0A199UFA4_ANACO	Activating signal cointegrator 1 complex subunit 3	ACMD2_15413	Ananas comosus (Pineapple) (Ananas ananas)	gene expression [GO:0010467]; nucleic acid metabolic process [GO:0090304]	-	ATP binding [GO:0005524]; helicase activity [GO:0004386]; hydrolase activity [GO:0016787]; nucleic acid binding [GO:0003676]	GO:0003676; GO:0004386; GO:0005524; GO:0010467; GO:0016787; GO:0090304	-
g539704	25.2832	3.12894	0.570758	5.48209	4.20341e-08	1.0624e-07	-	-	A0A1S4B3M6_TOBAC	Photosystem II 10 kDa polypeptide, chloroplastic	LOC107804135	Nicotiana tabacum (Common tobacco)	photosynthesis [GO:0015979]	chloroplast thylakoid membrane [GO:0009535]; photosystem II oxygen evolving complex [GO:0009654]	-	GO:0009535; GO:0009654; GO:0015979	-
g279447	182.488	3.12854	0.20614	15.1768	5.03928e-52	3.65583e-51	-	-	M5A7M8_ALLCE	Cohesin subunit RAD21-1	AcRAD21-1	Allium cepa (Onion)	sister chromatid cohesion [GO:0007062]	cohesin complex [GO:0008278]; nucleus [GO:0005634]	-	GO:0005634; GO:0007062; GO:0008278	-
g97958	231.113	3.12691	0.184733	16.9266	2.86507e-64	2.4221e-63	-	-	F8WL73_CITUN	Serine threonine kinase	ORF06 CUMW_029030	Citrus unshiu (Satsuma mandarin) (Citrus nobilis var. unshiu)	protein phosphorylation [GO:0006468]	-	ATP binding [GO:0005524]; protein kinase activity [GO:0004672]	GO:0004672; GO:0005524; GO:0006468	-
g124944	4.97599	3.12333	1.23923	2.52038	0.0117227	0.0181518	-	-	A0A0A7LUH8_9ASPA	Vesicle-fusing ATPase (EC 3.6.4.6)	Atpase2	Ornithogalum saundersiae	protein transport [GO:0015031]; SNARE complex disassembly [GO:0035494]	cytoplasm [GO:0005737]	ATP binding [GO:0005524]; ATP hydrolysis activity [GO:0016887]; metal ion binding [GO:0046872]	GO:0005524; GO:0005737; GO:0015031; GO:0016887; GO:0035494; GO:0046872	-
g412517	5.00762	3.12291	1.24197	2.51448	0.0119207	0.018435	-	-	A0A199VDW7_ANACO	DnaJ subfamily B member 12	ACMD2_13524	Ananas comosus (Pineapple) (Ananas ananas)	-	endoplasmic reticulum [GO:0005783]	-	GO:0005783	-
g82010	10.1418	3.12146	0.88068	3.54438	0.000393542	0.00072628	-	-	A0A1D1ZKP5_9ARAE	50S ribosomal protein L3-1, chloroplastic	RPL3A g.83056	Anthurium amnicola	translation [GO:0006412]	ribonucleoprotein complex [GO:1990904]; ribosome [GO:0005840]	structural constituent of ribosome [GO:0003735]	GO:0003735; GO:0005840; GO:0006412; GO:1990904	-
g64529	4.9455	3.1155	1.24253	2.50739	0.0121626	0.0187851	-	-	A0A200QBA8_9MAGN	aminodeoxychorismate synthase (EC 2.6.1.85) (Para-aminobenzoate synthase) (p-aminobenzoic acid synthase)	BVC80_8961g16	Macleaya cordata	folic acid biosynthetic process [GO:0046656]; tetrahydrofolate biosynthetic process [GO:0046654]	-	4-amino-4-deoxychorismate synthase activity [GO:0046820]	GO:0046654; GO:0046656; GO:0046820	PATHWAY: Cofactor biosynthesis; tetrahydrofolate biosynthesis; 4-aminobenzoate from chorismate: step 1/2. {ECO:0000256|ARBA:ARBA00005009}.
g401083	15.0383	3.11332	0.715948	4.34852	1.37058e-05	2.89582e-05	LOC_Os12g06010.1	bZIP	-	-	-	-	-	-	-	-	-
g312529	7.43226	3.11011	1.01832	3.05418	0.0022568	0.00382222	-	-	-	-	-	-	-	-	-	-	-
g473664	52.7075	3.10579	0.383926	8.08957	5.98775e-16	2.16914e-15	-	-	D7KQ59_ARALL	Predicted protein	ARALYDRAFT_677747	Arabidopsis lyrata subsp. lyrata (Lyre-leaved rock-cress)	-	membrane [GO:0016020]	-	GO:0016020	-
g467571	12.3789	3.09932	0.79664	3.89049	0.000100041	0.000195402	-	-	-	-	-	-	-	-	-	-	-
g287323	104.085	3.09679	0.276208	11.2118	3.56762e-29	1.80537e-28	Aco009877.1	WRKY	-	-	-	-	-	-	-	-	-
g424848	19.9257	3.0959	0.618395	5.00634	5.54733e-07	1.30131e-06	-	-	A0A0V0HC67_SOLCH	Putative ovule protein	-	Solanum chacoense (Chaco potato)	-	-	-	-	-
g392491	47.093	3.0954	0.403609	7.66931	1.72923e-14	5.94415e-14	-	-	A0A199UM50_ANACO	ATP-dependent 6-phosphofructokinase (ATP-PFK) (Phosphofructokinase) (EC 2.7.1.11) (Phosphohexokinase)	PFK ACMD2_00828	Ananas comosus (Pineapple) (Ananas ananas)	fructose 6-phosphate metabolic process [GO:0006002]	cytoplasm [GO:0005737]	6-phosphofructokinase activity [GO:0003872]; ATP binding [GO:0005524]; metal ion binding [GO:0046872]	GO:0003872; GO:0005524; GO:0005737; GO:0006002; GO:0046872	PATHWAY: Carbohydrate degradation; glycolysis; D-glyceraldehyde 3-phosphate and glycerone phosphate from D-glucose: step 3/4. {ECO:0000256|ARBA:ARBA00004679, ECO:0000256|HAMAP-Rule:MF_03186}.
g242861	52.2272	3.09523	0.379799	8.14965	3.64983e-16	1.33203e-15	-	-	A0A199VSX2_ANACO	Putative serine/threonine-protein kinase	ACMD2_19126	Ananas comosus (Pineapple) (Ananas ananas)	protein phosphorylation [GO:0006468]	-	ATP binding [GO:0005524]; protein kinase activity [GO:0004672]	GO:0004672; GO:0005524; GO:0006468	-
g150236	9.87347	3.09514	0.875217	3.53643	0.000405581	0.000747363	Achn131561	B3	-	-	-	-	-	-	-	-	-
g427444	22.3568	3.09218	0.596578	5.18319	2.18127e-07	5.26587e-07	-	-	A0A1U7Z2P0_NELNU	aspartic proteinase-like protein 2	LOC104589675	Nelumbo nucifera (Sacred lotus)	proteolysis [GO:0006508]	-	aspartic-type endopeptidase activity [GO:0004190]	GO:0004190; GO:0006508	-
g483339	67.1114	3.0891	0.340765	9.06519	1.24387e-19	5.01024e-19	-	-	A0A1R3JGM7_9ROSI	Armadillo-like helical	COLO4_16587	Corchorus olitorius	phosphatidylinositol biosynthetic process [GO:0006661]	PAS complex [GO:0070772]	-	GO:0006661; GO:0070772	-
g114378	68.6954	3.07446	0.330003	9.31646	1.20292e-20	4.97715e-20	-	-	-	-	-	-	-	-	-	-	-
g257609	240.692	3.07226	0.177361	17.3221	3.20545e-67	2.80831e-66	Achn116231	ARF	A0A0A9CU73_ARUDO	Uncharacterized protein	-	Arundo donax (Giant reed) (Donax arundinaceus)	-	-	-	-	-
g217948	68.7906	3.07169	0.337424	9.10335	8.75883e-20	3.54177e-19	-	-	-	-	-	-	-	-	-	-	-
g504437	4.94699	3.07118	1.22913	2.49867	0.012466	0.0192187	-	-	A0A1Q3DCY2_CEPFO	Exo_endo_phos domain-containing protein/DUF4283 domain-containing protein	CFOL_v3_33730	Cephalotus follicularis (Albany pitcher plant)	-	-	-	-	-
g447661	389.409	3.06876	0.139423	22.0104	2.29123e-107	2.81118e-106	-	-	A0A1D1Z1R4_9ARAE	Putative LRR receptor-like serine/threonine-protein kinase At1g07650	At1g07650_3 g.120726	Anthurium amnicola	protein phosphorylation [GO:0006468]	membrane [GO:0016020]	ATP binding [GO:0005524]; protein serine/threonine kinase activity [GO:0004674]	GO:0004674; GO:0005524; GO:0006468; GO:0016020	-
g437355	102.209	3.06518	0.270665	11.3246	9.91339e-30	5.07257e-29	-	-	A0A1D1YN35_9ARAE	Cation/H(+) antiporter 19	CHX19 g.88012	Anthurium amnicola	-	chloroplast envelope [GO:0009941]; membrane [GO:0016020]	solute:proton antiporter activity [GO:0015299]	GO:0009941; GO:0015299; GO:0016020	-
g225670	14.6355	3.06255	0.734097	4.17185	3.02134e-05	6.19141e-05	-	-	A0A1J3IJM3_NOCCA	Phosphatidylinositol/phosphatidylcholine transfer protein SFH8	MP_TR26798_c0_g1_i1_g.79506	Noccaea caerulescens (Alpine penny-cress) (Thlaspi caerulescens)	-	-	-	-	-
g79736	536.486	3.06246	0.118989	25.7373	4.47091e-146	6.94057e-145	-	-	A0A1D6NA03_MAIZE	Protein STICHEL	103651146 ZEAMMB73_Zm00001d043277	Zea mays (Maize)	DNA replication [GO:0006260]	DNA polymerase III complex [GO:0009360]	ATP binding [GO:0005524]; DNA binding [GO:0003677]; DNA-directed DNA polymerase activity [GO:0003887]	GO:0003677; GO:0003887; GO:0005524; GO:0006260; GO:0009360	-
g77755	36.4424	3.06198	0.450408	6.79824	1.05907e-11	3.24106e-11	-	-	G7I2A7_MEDTR	Carbohydrate esterase plant-like protein (Putative feruloyl esterase (EC 3.1.1.73))	11419176 MTR_1g018750 MtrunA17_Chr1g0152921	Medicago truncatula (Barrel medic) (Medicago tribuloides)	-	-	feruloyl esterase activity [GO:0030600]	GO:0030600	-
g6119	14.5623	3.0589	0.720889	4.24324	2.20319e-05	4.57788e-05	-	-	A0A103YDT2_CYNCS	Amino acid transporter, transmembrane	Ccrd_014420	Cynara cardunculus var. scolymus (Globe artichoke) (Cynara scolymus)	amino acid transport [GO:0006865]	membrane [GO:0016020]	-	GO:0006865; GO:0016020	-
g310930	39.0029	3.0579	0.436412	7.00692	2.43614e-12	7.68131e-12	-	-	A0A061F2E2_THECC	F-box and associated interaction domains-containing protein	TCM_026356	Theobroma cacao (Cacao) (Cocoa)	-	-	-	-	-
g49782	9.78142	3.05217	0.894078	3.41376	0.000640724	0.00115584	Zmw_sc00480.1.g00170.1	HB-other	-	-	-	-	-	-	-	-	-
g24059	1051.49	3.04726	0.0865206	35.2201	9.85816e-272	2.48667e-270	-	-	A0A200QYR4_9MAGN	Heavy metal-associated domain	BVC80_1295g12	Macleaya cordata	response to stimulus [GO:0050896]	-	metal ion binding [GO:0046872]	GO:0046872; GO:0050896	-
g525483	965.056	3.04506	0.163048	18.6759	7.78241e-78	7.59348e-77	-	-	-	-	-	-	-	-	-	-	-
g48498	11.886	3.04269	0.798972	3.80825	0.000139951	0.000269684	Vang01g01860.1	ARF	A0A1D1ZGZ3_9ARAE	Pentatricopeptide repeat-containing protein At1g11710, mitochondrial	At1g11710_2 g.78787	Anthurium amnicola	-	-	-	-	-
g472607	335.752	3.04261	0.152515	19.9496	1.512e-88	1.62492e-87	-	-	A0A200R9L3_9MAGN	Aldehyde oxidase/xanthine dehydrogenase	BVC80_9055g63	Macleaya cordata	-	-	2 iron, 2 sulfur cluster binding [GO:0051537]; FAD binding [GO:0071949]; iron ion binding [GO:0005506]; oxidoreductase activity [GO:0016491]	GO:0005506; GO:0016491; GO:0051537; GO:0071949	-
g87998	14.5183	3.03862	0.724377	4.1948	2.73114e-05	5.62847e-05	-	-	-	-	-	-	-	-	-	-	-
g199117	4.81061	3.03628	1.26061	2.40857	0.016015	0.0243058	-	-	A0A1S3CHV7_CUCME	maltose excess protein 1, chloroplastic-like	LOC103501131	Cucumis melo (Muskmelon)	-	membrane [GO:0016020]	-	GO:0016020	-
g198706	123.441	3.03214	0.252453	12.0107	3.12135e-33	1.71108e-32	-	-	-	-	-	-	-	-	-	-	-
g501303	31.2176	3.0314	0.487352	6.22014	4.9672e-10	1.39974e-09	-	-	-	-	-	-	-	-	-	-	-
g405589	668.439	3.03091	0.105221	28.8052	1.84559e-182	3.42592e-181	-	-	A0A1U8AUH2_NELNU	HECT-type E3 ubiquitin transferase (EC 2.3.2.26)	LOC104604249	Nelumbo nucifera (Sacred lotus)	proteasome-mediated ubiquitin-dependent protein catabolic process [GO:0043161]; protein polyubiquitination [GO:0000209]	-	ubiquitin protein ligase activity [GO:0061630]	GO:0000209; GO:0043161; GO:0061630	-
g401135	4.7907	3.03086	1.24386	2.43665	0.014824	0.0225962	-	-	-	-	-	-	-	-	-	-	-
g345654	7.19854	3.02926	1.01115	2.99587	0.00273666	0.00458911	-	-	-	-	-	-	-	-	-	-	-
g396494	4.69389	3.02895	1.25618	2.41125	0.015898	0.0241413	XP_008245529.1	E2F/DP	-	-	-	-	-	-	-	-	-
g366935	524.148	3.02755	0.118505	25.5479	5.79628e-144	8.86039e-143	-	-	-	-	-	-	-	-	-	-	-
g399774	73.8648	3.02642	0.315333	9.59754	8.1875e-22	3.48028e-21	-	-	A0A200PZ41_9MAGN	Dedicator of cytokinesis C-terminal	BVC80_7737g2	Macleaya cordata	small GTPase mediated signal transduction [GO:0007264]	-	guanyl-nucleotide exchange factor activity [GO:0005085]	GO:0005085; GO:0007264	-
g362872	11.8737	3.02322	0.783958	3.85636	0.00011509	0.000223561	-	-	A0A1U7ZA93_NELNU	kinesin-like protein KIN-14G isoform X1	LOC104592060 HUJ06_006604	Nelumbo nucifera (Sacred lotus)	microtubule-based movement [GO:0007018]; microtubule-based process [GO:0007017]	microtubule cytoskeleton [GO:0015630]	ATP binding [GO:0005524]; microtubule binding [GO:0008017]; microtubule motor activity [GO:0003777]	GO:0003777; GO:0005524; GO:0007017; GO:0007018; GO:0008017; GO:0015630	-
g354260	329.154	3.0214	0.152342	19.8331	1.54275e-87	1.64909e-86	-	-	A0A199UHY8_ANACO	5-oxoprolinase	ACMD2_20979	Ananas comosus (Pineapple) (Ananas ananas)	-	-	hydrolase activity [GO:0016787]	GO:0016787	-
g122592	4.78234	3.01945	1.24303	2.42911	0.0151359	0.0230478	-	-	F2D5E4_HORVV	Predicted protein	-	Hordeum vulgare subsp. vulgare (Domesticated barley)	xylan catabolic process [GO:0045493]	extracellular region [GO:0005576]	xylan 1,4-beta-xylosidase activity [GO:0009044]	GO:0005576; GO:0009044; GO:0045493	-
g276202	16.6617	3.01646	0.660954	4.5638	5.02363e-06	1.10039e-05	-	-	W1PY88_AMBTC	DNA ligase (EC 6.5.1.1)	AMTR_s00025p00149970	Amborella trichopoda	DNA biosynthetic process [GO:0071897]; DNA ligation involved in DNA repair [GO:0051103]; DNA recombination [GO:0006310]; DNA replication [GO:0006260]; double-strand break repair via nonhomologous end joining [GO:0006303]; nucleotide-excision repair, DNA gap filling [GO:0006297]	DNA ligase IV complex [GO:0032807]	ATP binding [GO:0005524]; DNA binding [GO:0003677]; DNA ligase (ATP) activity [GO:0003910]	GO:0003677; GO:0003910; GO:0005524; GO:0006260; GO:0006297; GO:0006303; GO:0006310; GO:0032807; GO:0051103; GO:0071897	-
g529222	18.9527	3.01553	0.623403	4.83722	1.3167e-06	3.01073e-06	Itr_sc001950.1_g00001.1	FAR1	-	-	-	-	-	-	-	-	-
g12567	4.82648	3.01482	1.27104	2.37194	0.0176951	0.0267064	-	-	-	-	-	-	-	-	-	-	-
g249602	305.349	3.0148	0.155675	19.366	1.4933e-83	1.54089e-82	-	-	A0A1E5VQH9_9POAL	Adenine/guanine permease AZG2	BAE44_0011591	Dichanthelium oligosanthes	purine nucleobase transmembrane transport [GO:1904823]	membrane [GO:0016020]	nucleobase transmembrane transporter activity [GO:0015205]	GO:0015205; GO:0016020; GO:1904823	-
g381688	33.0904	3.0118	0.46841	6.42983	1.27749e-10	3.7148e-10	-	-	A0A151U4P9_CAJCA	ADP-ribosylation factor 2	KK1_006932	Cajanus cajan (Pigeon pea) (Cajanus indicus)	protein transport [GO:0015031]; vesicle-mediated transport [GO:0016192]	Golgi apparatus [GO:0005794]; membrane [GO:0016020]	GTP binding [GO:0005525]; GTPase activity [GO:0003924]	GO:0003924; GO:0005525; GO:0005794; GO:0015031; GO:0016020; GO:0016192	-
g132490	21.4413	3.00939	0.591027	5.0918	3.54672e-07	8.4267e-07	Lsa016336	ARR-B	A0A1U8JLI8_GOSHI	Two-component response regulator	LOC107906920	Gossypium hirsutum (Upland cotton) (Gossypium mexicanum)	cytokinin-activated signaling pathway [GO:0009736]; phosphorelay signal transduction system [GO:0000160]	membrane [GO:0016020]; nucleus [GO:0005634]	DNA binding [GO:0003677]; DNA-binding transcription factor activity [GO:0003700]	GO:0000160; GO:0003677; GO:0003700; GO:0005634; GO:0009736; GO:0016020	-
g380269	33.3448	3.00794	0.482592	6.23289	4.57903e-10	1.29296e-09	-	-	A0A1D6DWI6_MAIZE	Tetratricopeptide repeat (TPR)-like superfamily protein	ZEAMMB73_Zm00001d002089	Zea mays (Maize)	organelle organization [GO:0006996]	-	-	GO:0006996	-
g232495	96.8542	3.00734	0.278532	10.7971	3.55113e-27	1.72914e-26	-	-	-	-	-	-	-	-	-	-	-
g8147	225.165	3.00652	0.18312	16.4183	1.41541e-60	1.13974e-59	-	-	A0A1Q3BM48_CEPFO	S1 domain-containing protein	CFOL_v3_12437	Cephalotus follicularis (Albany pitcher plant)	-	-	nucleic acid binding [GO:0003676]	GO:0003676	-
g142632	283.507	2.99842	0.162247	18.4807	2.95592e-76	2.83375e-75	-	-	-	-	-	-	-	-	-	-	-
g110559	51.3401	2.99807	0.385099	7.78518	6.96124e-15	2.4278e-14	-	-	K3XSF8_SETIT	Uncharacterized protein	-	Setaria italica (Foxtail millet) (Panicum italicum)	-	membrane [GO:0016020]	transmembrane transporter activity [GO:0022857]	GO:0016020; GO:0022857	-
g155367	35.0782	2.99795	0.452824	6.62056	3.57843e-11	1.06936e-10	-	-	Q9SYS9_MAIZE	101 kDa heat shock protein	HSP101	Zea mays (Maize)	-	-	ATP binding [GO:0005524]; ATP hydrolysis activity [GO:0016887]	GO:0005524; GO:0016887	-
g236328	6.87975	2.99637	1.05719	2.83427	0.00459304	0.00749669	-	-	A0A1E5UWX7_9POAL	Cytochrome P450 89A2	BAE44_0021600	Dichanthelium oligosanthes	organic substance metabolic process [GO:0071704]	-	heme binding [GO:0020037]; iron ion binding [GO:0005506]; monooxygenase activity [GO:0004497]; oxidoreductase activity, acting on paired donors, with incorporation or reduction of molecular oxygen [GO:0016705]	GO:0004497; GO:0005506; GO:0016705; GO:0020037; GO:0071704	-
g351593	39.7099	2.99362	0.437784	6.83811	8.0245e-12	2.46868e-11	-	-	-	-	-	-	-	-	-	-	-
g533768	25.764	2.99177	0.531423	5.62972	1.80498e-08	4.66057e-08	-	-	A0A061E1Q9_THECC	Beige-related and WD-40 repeat-containing protein isoform 2	TCM_005474	Theobroma cacao (Cacao) (Cocoa)	-	-	-	-	-
g147011	259.391	2.99037	0.170206	17.5692	4.24441e-69	3.80067e-68	-	-	A0A199VQ73_ANACO	Nuclear-pore anchor	ACMD2_00074	Ananas comosus (Pineapple) (Ananas ananas)	protein import into nucleus [GO:0006606]	nuclear envelope [GO:0005635]	-	GO:0005635; GO:0006606	-
g92805	93.0714	2.98978	0.285783	10.4617	1.29515e-25	6.09018e-25	-	-	M7ZG72_TRIUA	DnaJ homolog subfamily B member 5	TRIUR3_33571	Triticum urartu (Red wild einkorn) (Crithodium urartu)	-	endoplasmic reticulum [GO:0005783]	-	GO:0005783	-
g301189	4.73563	2.9895	1.2556	2.38093	0.0172689	0.0261012	FANhyb_rscf00000398.1.g00005.1	G2-like	-	-	-	-	-	-	-	-	-
g141142	6.95533	2.98697	1.01777	2.93481	0.00333751	0.0055379	-	-	-	-	-	-	-	-	-	-	-
g294080	9.29687	2.98329	0.905769	3.29366	0.000988932	0.00174682	-	-	-	-	-	-	-	-	-	-	-
g352323	171.543	2.98007	0.206611	14.4236	3.67818e-47	2.50654e-46	-	-	-	-	-	-	-	-	-	-	-
g80136	180.537	2.97983	0.20512	14.5273	8.14097e-48	5.59272e-47	-	-	A0A200QNP9_9MAGN	Zinc finger protein	BVC80_1771g19	Macleaya cordata	-	-	-	-	-
g254154	29.9029	2.97532	0.493173	6.03302	1.60925e-09	4.40913e-09	-	-	Q9LVQ1_ARATH	Non-LTR retroelement reverse transcriptase-like	-	Arabidopsis thaliana (Mouse-ear cress)	-	-	RNA-directed DNA polymerase activity [GO:0003964]	GO:0003964	-
g257163	9.24353	2.96971	0.897857	3.30755	0.000941154	0.00166611	-	-	-	-	-	-	-	-	-	-	-
g95906	6.89283	2.96901	1.01378	2.92865	0.0034044	0.0056422	-	-	N1QTA4_AEGTA	Phosphoglucan, water dikinase, chloroplastic	-	Aegilops tauschii (Tausch's goatgrass) (Aegilops squarrosa)	phosphorylation [GO:0016310]	-	ATP binding [GO:0005524]; kinase activity [GO:0016301]; starch binding [GO:2001070]	GO:0005524; GO:0016301; GO:0016310; GO:2001070	-
g114501	4071.09	2.96867	0.0444773	66.7458	0	0	-	-	A0A1D1XTR2_9ARAE	Methionyl-tRNA formyltransferase	fmt_6 g.35628	Anthurium amnicola	positive regulation of red or far-red light signaling pathway [GO:0090228]; regulation of DNA-templated transcription [GO:0006355]; response to light stimulus [GO:0009416]	chloroplast [GO:0009507]; nucleus [GO:0005634]	transferase activity [GO:0016740]	GO:0005634; GO:0006355; GO:0009416; GO:0009507; GO:0016740; GO:0090228	-
g367435	59.5613	2.96819	0.355518	8.34891	6.88945e-17	2.5707e-16	-	-	-	-	-	-	-	-	-	-	-
g209632	94.0332	2.96252	0.2757	10.7455	6.2249e-27	3.01324e-26	-	-	A0A1D1YHI2_9ARAE	non-specific serine/threonine protein kinase (EC 2.7.11.1)	At5g24080_0 g.84772	Anthurium amnicola	protein phosphorylation [GO:0006468]; recognition of pollen [GO:0048544]	membrane [GO:0016020]	ATP binding [GO:0005524]; mannose binding [GO:0005537]; protein serine/threonine kinase activity [GO:0004674]	GO:0004674; GO:0005524; GO:0005537; GO:0006468; GO:0016020; GO:0048544	-
g100022	13.6632	2.95691	0.728251	4.06029	4.90126e-05	9.866e-05	-	-	A0A151U7J3_CAJCA	Nucleobase-ascorbate transporter 4	KK1_007972	Cajanus cajan (Pigeon pea) (Cajanus indicus)	organic substance transport [GO:0071702]	membrane [GO:0016020]	transmembrane transporter activity [GO:0022857]	GO:0016020; GO:0022857; GO:0071702	-
g191046	86.3489	2.95472	0.291223	10.1459	3.45565e-24	1.56574e-23	-	-	-	-	-	-	-	-	-	-	-
g274791	25.2799	2.95244	0.536573	5.50241	3.74633e-08	9.50135e-08	-	-	-	-	-	-	-	-	-	-	-
g420589	116.198	2.95103	0.248681	11.8667	1.76268e-32	9.51179e-32	-	-	-	-	-	-	-	-	-	-	-
g370519	181.768	2.95052	0.200928	14.6845	8.10766e-49	5.65454e-48	-	-	A0A1U7VPU9_NICSY	probable transcriptional regulator SLK2	LOC104215736	Nicotiana sylvestris (Wood tobacco) (South American tobacco)	-	-	-	-	-
g448215	6.84167	2.9499	1.02791	2.8698	0.00410735	0.00674448	-	-	A0A1D6KX15_MAIZE	DNA-directed RNA polymerase subunit beta (EC 2.7.7.6)	ZEAMMB73_Zm00001d033218	Zea mays (Maize)	DNA-templated transcription [GO:0006351]	DNA-directed RNA polymerase complex [GO:0000428]	DNA binding [GO:0003677]; DNA-directed 5'-3' RNA polymerase activity [GO:0003899]; metal ion binding [GO:0046872]; ribonucleoside binding [GO:0032549]	GO:0000428; GO:0003677; GO:0003899; GO:0006351; GO:0032549; GO:0046872	-
g196391	61.4276	2.94861	0.341768	8.62753	6.26932e-18	2.40705e-17	-	-	-	-	-	-	-	-	-	-	-
g137973	27.4568	2.94766	0.520327	5.66501	1.47018e-08	3.81263e-08	-	-	A0A1J3J2Q4_NOCCA	Putative phospholipid-transporting ATPase 5	MP_TR26730_c9_g1_i1_g.78361	Noccaea caerulescens (Alpine penny-cress) (Thlaspi caerulescens)	-	-	nucleotide binding [GO:0000166]	GO:0000166	-
g501456	13.6026	2.94659	0.720041	4.09225	4.27204e-05	8.64983e-05	PDK_30s988751g003	WOX	-	-	-	-	-	-	-	-	-
g251211	6.73388	2.93946	1.0236	2.87169	0.00408287	0.00670861	-	-	A0A0P0XQC4_ORYSJ	Os09g0560100 protein	Os09g0560100 OSNPB_090560100	Oryza sativa subsp. japonica (Rice)	developmental process [GO:0032502]; DNA-templated transcription termination [GO:0006353]; regulation of DNA-templated transcription [GO:0006355]	-	double-stranded DNA binding [GO:0003690]	GO:0003690; GO:0006353; GO:0006355; GO:0032502	-
g461086	13.5402	2.93905	0.724677	4.05566	4.99921e-05	0.000100574	-	-	F2E3P0_HORVV	Predicted protein	-	Hordeum vulgare subsp. vulgare (Domesticated barley)	organic substance metabolic process [GO:0071704]	-	oxidoreductase activity [GO:0016491]; zinc ion binding [GO:0008270]	GO:0008270; GO:0016491; GO:0071704	-
g77358	4.5634	2.93657	1.24881	2.3515	0.0186979	0.0281273	-	-	-	-	-	-	-	-	-	-	-
g280173	4.52606	2.92584	1.24327	2.35334	0.0186054	0.0280047	Sme2.5_00580.1_g00006.1	CO-like	-	-	-	-	-	-	-	-	-
g83068	274.918	2.92428	0.16219	18.0299	1.13471e-72	1.04968e-71	-	-	A0A1U7YR89_NELNU	phosphoribosylformylglycinamidine synthase (EC 6.3.5.3) (Formylglycinamide ribonucleotide amidotransferase) (Formylglycinamide ribotide amidotransferase)	LOC104586958	Nelumbo nucifera (Sacred lotus)	'de novo' IMP biosynthetic process [GO:0006189]; glutamine metabolic process [GO:0006541]	-	ATP binding [GO:0005524]; metal ion binding [GO:0046872]; phosphoribosylformylglycinamidine synthase activity [GO:0004642]	GO:0004642; GO:0005524; GO:0006189; GO:0006541; GO:0046872	PATHWAY: Purine metabolism; IMP biosynthesis via de novo pathway; 5-amino-1-(5-phospho-D-ribosyl)imidazole from N(2)-formyl-N(1)-(5-phospho-D-ribosyl)glycinamide: step 1/2. {ECO:0000256|ARBA:ARBA00004920}.
g330520	78.372	2.92249	0.300579	9.72286	2.4092e-22	1.03844e-21	-	-	-	-	-	-	-	-	-	-	-
g117874	28.9761	2.92188	0.498282	5.86391	4.52094e-09	1.21023e-08	-	-	A0A200Q949_9MAGN	L-ascorbate oxidase (EC 1.10.3.3)	BVC80_7949g3	Macleaya cordata	-	extracellular region [GO:0005576]	copper ion binding [GO:0005507]; L-ascorbate oxidase activity [GO:0008447]	GO:0005507; GO:0005576; GO:0008447	-
g395216	4.48028	2.92128	1.26291	2.31313	0.0207153	0.0309557	-	-	-	-	-	-	-	-	-	-	-
g339203	240.747	2.92079	0.296253	9.85908	6.26187e-23	2.74474e-22	-	-	A0A200Q0Y6_9MAGN	BP28	BVC80_1177g9	Macleaya cordata	rRNA processing [GO:0006364]	nucleolus [GO:0005730]; ribonucleoprotein complex [GO:1990904]	-	GO:0005730; GO:0006364; GO:1990904	-
g169030	15.8019	2.9205	0.672951	4.33984	1.42587e-05	3.00786e-05	-	-	Q0JES5_ORYSJ	Os04g0208500 protein	Os04g0208500 OSNPB_040208500	Oryza sativa subsp. japonica (Rice)	-	-	-	-	-
g67468	6.77651	2.92004	1.01885	2.86601	0.00415686	0.00682137	Rsa1.0_01791.1_g00001.1	GRAS	A0A1Q3CUU7_CEPFO	UBN2_3 domain-containing protein	CFOL_v3_27471	Cephalotus follicularis (Albany pitcher plant)	-	-	-	-	-
g446352	11.2415	2.91862	0.793378	3.67873	0.000234395	0.000442291	-	-	A0A200QBN3_9MAGN	Remorin	BVC80_8991g13	Macleaya cordata	-	-	-	-	-
g149477	79.7424	2.91647	0.299872	9.72573	2.34224e-22	1.01052e-21	-	-	A0A0A9VMW8_ARUDO	Protein DETOXIFICATION (Multidrug and toxic compound extrusion protein)	-	Arundo donax (Giant reed) (Donax arundinaceus)	xenobiotic detoxification by transmembrane export across the plasma membrane [GO:1990961]	membrane [GO:0016020]	antiporter activity [GO:0015297]; xenobiotic transmembrane transporter activity [GO:0042910]	GO:0015297; GO:0016020; GO:0042910; GO:1990961	-
g160746	8.97901	2.91456	0.888641	3.2798	0.00103882	0.00183077	-	-	-	-	-	-	-	-	-	-	-
g425066	290.106	2.91185	0.159866	18.2143	3.97718e-74	3.73724e-73	-	-	-	-	-	-	-	-	-	-	-
g318959	4.51303	2.91162	1.25571	2.31871	0.0204106	0.0305363	-	-	A0A078I9W0_BRANA	BnaA03g52490D protein	BnaA03g52490D GSBRNA2T00083280001	Brassica napus (Rape)	chloroplast accumulation movement [GO:0009904]; chloroplast avoidance movement [GO:0009903]	cytosol [GO:0005829]	-	GO:0005829; GO:0009903; GO:0009904	-
g412669	6.67984	2.90578	1.07449	2.70432	0.00684442	0.010906	-	-	-	-	-	-	-	-	-	-	-
g307337	8.8543	2.90554	0.882638	3.29189	0.00099518	0.00175752	-	-	-	-	-	-	-	-	-	-	-
g174320	8.9191	2.90543	0.89053	3.26258	0.00110402	0.00194066	Rsa1.0_04342.1_g00002.1	LBD	-	-	-	-	-	-	-	-	-
g454285	241.053	2.90491	0.171552	16.9332	2.56196e-64	2.16913e-63	-	-	A0A1U7ZQU5_NELNU	Pescadillo homolog	LOC104593111	Nelumbo nucifera (Sacred lotus)	maturation of 5.8S rRNA from tricistronic rRNA transcript (SSU-rRNA, 5.8S rRNA, LSU-rRNA) [GO:0000466]; maturation of LSU-rRNA from tricistronic rRNA transcript (SSU-rRNA, 5.8S rRNA, LSU-rRNA) [GO:0000463]	nucleoplasm [GO:0005654]; PeBoW complex [GO:0070545]; preribosome, large subunit precursor [GO:0030687]	ribonucleoprotein complex binding [GO:0043021]; RNA binding [GO:0003723]	GO:0000463; GO:0000466; GO:0003723; GO:0005654; GO:0030687; GO:0043021; GO:0070545	-
g329102	39.7395	2.90263	0.419879	6.91302	4.74458e-12	1.47702e-11	-	-	-	-	-	-	-	-	-	-	-
g304900	6.63512	2.90188	1.04114	2.78722	0.0053163	0.00860687	-	-	A0A199V381_ANACO	Homeobox-leucine zipper protein (HD-ZIP protein) (Homeodomain transcription factor)	ACMD2_19175	Ananas comosus (Pineapple) (Ananas ananas)	-	nucleus [GO:0005634]	DNA binding [GO:0003677]; DNA-binding transcription factor activity, RNA polymerase II-specific [GO:0000981]	GO:0000981; GO:0003677; GO:0005634	-
g348883	398.275	2.9	0.133752	21.682	3.03434e-104	3.63523e-103	-	-	B9EZ83_ORYSJ	Fructose-bisphosphate aldolase (EC 4.1.2.13)	OsJ_00159	Oryza sativa subsp. japonica (Rice)	glycolytic process [GO:0006096]	-	ATP binding [GO:0005524]; fructose-bisphosphate aldolase activity [GO:0004332]; nucleic acid binding [GO:0003676]; RNA helicase activity [GO:0003724]	GO:0003676; GO:0003724; GO:0004332; GO:0005524; GO:0006096	PATHWAY: Carbohydrate degradation; glycolysis; D-glyceraldehyde 3-phosphate and glycerone phosphate from D-glucose: step 4/4. {ECO:0000256|ARBA:ARBA00004714}.
g39557	4.42919	2.89894	1.26922	2.28403	0.0223696	0.0332731	-	-	G7JND6_MEDTR	Glycosyltransferase family 2 protein (Putative nucleotide-diphospho-sugar transferase)	11410743 MTR_4g058760 MtrunA17_Chr4g0028881	Medicago truncatula (Barrel medic) (Medicago tribuloides)	-	membrane [GO:0016020]	transferase activity [GO:0016740]	GO:0016020; GO:0016740	-
g55212	11.0506	2.89289	0.791987	3.6527	0.000259502	0.000487726	-	-	-	-	-	-	-	-	-	-	-
g376637	1763.02	2.89029	0.0638921	45.2371	0	0	-	-	-	-	-	-	-	-	-	-	-
g303929	313.378	2.88976	0.149804	19.2903	6.47554e-83	6.63541e-82	-	-	-	-	-	-	-	-	-	-	-
g264195	22.0237	2.8896	0.571295	5.05798	4.23728e-07	1.00147e-06	-	-	-	-	-	-	-	-	-	-	-
g381327	8.71595	2.88913	0.886692	3.25832	0.00112074	0.00196821	-	-	A0A199UTK3_ANACO	Pumilio	ACMD2_11640	Ananas comosus (Pineapple) (Ananas ananas)	regulation of translation [GO:0006417]	-	RNA binding [GO:0003723]	GO:0003723; GO:0006417	-
g95294	35.0647	2.88516	0.44432	6.49342	8.39082e-11	2.45965e-10	-	-	A0A1S4DK16_TOBAC	golgin candidate 5-like	LOC107830632	Nicotiana tabacum (Common tobacco)	-	Golgi apparatus [GO:0005794]	-	GO:0005794	-
g295263	796.256	2.8837	0.0938877	30.7143	3.66515e-207	7.4675e-206	-	-	-	-	-	-	-	-	-	-	-
g534955	21.7468	2.88124	0.584748	4.92731	8.33688e-07	1.93156e-06	-	-	-	-	-	-	-	-	-	-	-
g480732	114.791	2.88022	0.250535	11.4963	1.37698e-30	7.17577e-30	-	-	-	-	-	-	-	-	-	-	-
g95239	4.35919	2.87753	1.27747	2.25253	0.024289	0.0359162	mrna00790.1-v1.0-hybrid	MYB_related	-	-	-	-	-	-	-	-	-
g3209	15.1333	2.8766	0.684133	4.20473	2.6139e-05	5.39442e-05	-	-	M7YZ09_TRIUA	Cyclic nucleotide-gated ion channel 1	TRIUR3_30887	Triticum urartu (Red wild einkorn) (Crithodium urartu)	-	membrane [GO:0016020]	ion channel activity [GO:0005216]	GO:0005216; GO:0016020	-
g269931	17.3264	2.8759	0.634358	4.53356	5.79972e-06	1.26455e-05	-	-	-	-	-	-	-	-	-	-	-
g293753	32.7604	2.87243	0.466372	6.1591	7.316e-10	2.04392e-09	-	-	-	-	-	-	-	-	-	-	-
g9297	17.4745	2.87057	0.701794	4.09034	4.3074e-05	8.71764e-05	-	-	A0A1U7YR52_NICSY	Photosystem II 10 kDa polypeptide, chloroplastic	LOC104247067	Nicotiana sylvestris (Wood tobacco) (South American tobacco)	photosynthesis [GO:0015979]	chloroplast thylakoid membrane [GO:0009535]; photosystem II oxygen evolving complex [GO:0009654]	-	GO:0009535; GO:0009654; GO:0015979	-
g194021	142.947	2.87042	0.22129	12.9713	1.77955e-38	1.06575e-37	WALNUT_00030998-RA	NF-YB	-	-	-	-	-	-	-	-	-
g202002	8.6622	2.86902	0.88679	3.23529	0.00121518	0.00212566	-	-	A0A0P0UY67_ORYSJ	Os01g0133650 protein	Os01g0133650 OSNPB_010133650	Oryza sativa subsp. japonica (Rice)	-	-	-	-	-
g451298	4.29924	2.86849	1.25976	2.277	0.0227861	0.0338548	-	-	A0A200QDL2_9MAGN	RING-type E3 ubiquitin transferase (EC 2.3.2.27)	BVC80_209g321	Macleaya cordata	-	-	ubiquitin-protein transferase activity [GO:0004842]	GO:0004842	PATHWAY: Protein modification; protein ubiquitination. {ECO:0000256|ARBA:ARBA00004906}.
g320745	4.22817	2.86803	1.33495	2.14841	0.0316809	0.046041	-	-	-	-	-	-	-	-	-	-	-
g434487	47.4042	2.8643	0.384362	7.45207	9.18859e-14	3.07429e-13	-	-	A0A059APE9_EUCGR	Histone deacetylase (EC 3.5.1.98)	EUGRSUZ_I01553	Eucalyptus grandis (Flooded gum)	chromatin organization [GO:0006325]; histone deacetylation [GO:0016575]; regulation of transcription by RNA polymerase II [GO:0006357]	nucleus [GO:0005634]	histone deacetylase activity [GO:0004407]; metal ion binding [GO:0046872]	GO:0004407; GO:0005634; GO:0006325; GO:0006357; GO:0016575; GO:0046872	-
g531039	29.8105	2.86406	0.498448	5.74596	9.14019e-09	2.40285e-08	-	-	A0A0V0J0C7_SOLCH	Putative ovule protein	-	Solanum chacoense (Chaco potato)	-	-	-	-	-
g174882	4.36133	2.86112	1.26121	2.26855	0.0232959	0.0345626	-	-	-	-	-	-	-	-	-	-	-
g49916	17.2476	2.86103	0.632764	4.52148	6.14093e-06	1.33603e-05	-	-	-	-	-	-	-	-	-	-	-
g85610	85.7312	2.85859	0.28384	10.0711	7.4119e-24	3.32543e-23	-	-	A0A199URL7_ANACO	rhamnogalacturonan endolyase (EC 4.2.2.23)	LOC109727379 ACMD2_06686	Ananas comosus (Pineapple) (Ananas ananas)	carbohydrate metabolic process [GO:0005975]; organic substance catabolic process [GO:1901575]	extracellular region [GO:0005576]	carbohydrate binding [GO:0030246]; rhamnogalacturonan endolyase activity [GO:0102210]	GO:0005576; GO:0005975; GO:0030246; GO:0102210; GO:1901575	-
g257197	312.836	2.85826	0.154236	18.5317	1.14549e-76	1.10382e-75	-	-	Q677A7_HYAOR	BZIP family transcription factor	-	Hyacinthus orientalis (Common hyacinth)	positive regulation of transcription by RNA polymerase II [GO:0045944]	nucleus [GO:0005634]	DNA binding [GO:0003677]; DNA-binding transcription factor activity, RNA polymerase II-specific [GO:0000981]	GO:0000981; GO:0003677; GO:0005634; GO:0045944	-
g443986	10.8839	2.85763	0.806615	3.54275	0.000395982	0.000730397	-	-	B9RAN8_RICCO	1,3-beta-glucan synthase (EC 2.4.1.34) (1,3-beta-glucan synthase)	RCOM_1507480	Ricinus communis (Castor bean)	(1->3)-beta-D-glucan biosynthetic process [GO:0006075]; regulation of cell shape [GO:0008360]	1,3-beta-D-glucan synthase complex [GO:0000148]; plasma membrane [GO:0005886]	1,3-beta-D-glucan synthase activity [GO:0003843]; glucosyltransferase activity [GO:0046527]	GO:0000148; GO:0003843; GO:0005886; GO:0006075; GO:0008360; GO:0046527	-
g378818	6.50651	2.85684	1.03924	2.74897	0.0059782	0.00960233	-	-	-	-	-	-	-	-	-	-	-
g177359	10.5155	2.85054	0.85085	3.35023	0.00080745	0.00143989	-	-	A0A1S4B5D2_TOBAC	ubiquitinyl hydrolase 1 (EC 3.4.19.12)	LOC107804674	Nicotiana tabacum (Common tobacco)	DNA topological change [GO:0006265]; protein deubiquitination [GO:0016579]; regulation of protein stability [GO:0031647]; ubiquitin-dependent protein catabolic process [GO:0006511]	cytosol [GO:0005829]; nucleus [GO:0005634]	cysteine-type deubiquitinase activity [GO:0004843]; cysteine-type endopeptidase activity [GO:0004197]; double-stranded DNA binding [GO:0003690]	GO:0003690; GO:0004197; GO:0004843; GO:0005634; GO:0005829; GO:0006265; GO:0006511; GO:0016579; GO:0031647	-
g398650	50.999	2.84955	0.367372	7.7566	8.72399e-15	3.03124e-14	-	-	-	-	-	-	-	-	-	-	-
g262876	23.6545	2.84863	0.542682	5.24917	1.52786e-07	3.7266e-07	-	-	F2E8P7_HORVV	Predicted protein	-	Hordeum vulgare subsp. vulgare (Domesticated barley)	-	-	-	-	-
g82032	38.2722	2.84429	0.421945	6.7409	1.57405e-11	4.78041e-11	-	-	B9HRX7_POPTR	Uncharacterized protein	POPTR_009G105400	Populus trichocarpa (Western balsam poplar) (Populus balsamifera subsp. trichocarpa)	-	-	-	-	-
g370056	6.47606	2.84428	1.02748	2.76822	0.00563631	0.00909758	-	-	-	-	-	-	-	-	-	-	-
g368767	10.5996	2.84287	0.799568	3.55551	0.000377246	0.000697402	-	-	-	-	-	-	-	-	-	-	-
g406004	6.4661	2.84196	1.03103	2.75642	0.0058438	0.00940589	-	-	B6TCY1_MAIZE	Glucan endo-1,3-beta-glucosidase 4	-	Zea mays (Maize)	carbohydrate metabolic process [GO:0005975]	-	glucan endo-1,3-beta-D-glucosidase activity [GO:0042973]	GO:0005975; GO:0042973	-
g70046	8.34542	2.8409	0.92087	3.08502	0.00203541	0.00346764	-	-	-	-	-	-	-	-	-	-	-
g56179	4.20777	2.84019	1.26885	2.2384	0.0251952	0.0371683	-	-	A0A1D6FUJ0_MAIZE	Protein TRANSPORT INHIBITOR RESPONSE 1	ZEAMMB73_Zm00001d010863	Zea mays (Maize)	-	-	-	-	-
g476616	74.0843	2.83836	0.305815	9.28131	1.67413e-20	6.90127e-20	-	-	A0A0B0PUM1_GOSAR	Periostin	F383_00332	Gossypium arboreum (Tree cotton) (Gossypium nanking)	-	membrane [GO:0016020]	-	GO:0016020	-
g306074	4.31937	2.83776	1.26472	2.24379	0.0248456	0.0367062	-	-	D3IVU0_PHYED	Putative retrotransposon protein	-	Phyllostachys edulis (Tortoise shell bamboo) (Bambusa edulis)	DNA integration [GO:0015074]	-	nucleic acid binding [GO:0003676]; zinc ion binding [GO:0008270]	GO:0003676; GO:0008270; GO:0015074	-
g33007	31.8633	2.83763	0.460668	6.15981	7.28344e-10	2.03503e-09	-	-	A0A200PSJ6_9MAGN	F-box domain	BVC80_8887g22	Macleaya cordata	-	-	-	-	-
g218766	12.64	2.83723	0.739521	3.83657	0.000124763	0.000241548	-	-	A0A199VG18_ANACO	Serine/threonine-protein kinase EDR1	ACMD2_05920	Ananas comosus (Pineapple) (Ananas ananas)	protein phosphorylation [GO:0006468]	-	ATP binding [GO:0005524]; protein serine/threonine kinase activity [GO:0004674]	GO:0004674; GO:0005524; GO:0006468	-
g204072	238.892	2.83276	0.170683	16.5967	7.36515e-62	6.04556e-61	-	-	A0A1U8B7X3_NELNU	DNA helicase (EC 3.6.4.12)	LOC104610652	Nelumbo nucifera (Sacred lotus)	nucleotide-excision repair [GO:0006289]; transcription initiation at RNA polymerase II promoter [GO:0006367]	nucleotide-excision repair factor 3 complex [GO:0000112]; transcription factor TFIIH holo complex [GO:0005675]; transcription preinitiation complex [GO:0097550]	3'-5' DNA helicase activity [GO:0043138]; ATP binding [GO:0005524]; DNA binding [GO:0003677]; hydrolase activity [GO:0016787]	GO:0000112; GO:0003677; GO:0005524; GO:0005675; GO:0006289; GO:0006367; GO:0016787; GO:0043138; GO:0097550	-
g137806	526.01	2.83234	0.115673	24.4858	2.09417e-132	2.98585e-131	-	-	-	-	-	-	-	-	-	-	-
g300457	10.6705	2.83099	0.801858	3.53054	0.00041471	0.000763431	-	-	B6SVA5_MAIZE	WRKY22-superfamily of TFs having WRKY and zinc finger domains	-	Zea mays (Maize)	response to stimulus [GO:0050896]	nucleus [GO:0005634]	DNA-binding transcription factor activity [GO:0003700]; sequence-specific DNA binding [GO:0043565]	GO:0003700; GO:0005634; GO:0043565; GO:0050896	-
g152592	4.20998	2.83061	1.27466	2.22068	0.0263727	0.0387962	-	-	A0A1S2YZC7_CICAR	ABC transporter G family member 14	LOC101513448	Cicer arietinum (Chickpea) (Garbanzo)	-	membrane [GO:0016020]	ABC-type transporter activity [GO:0140359]; ATP binding [GO:0005524]; ATP hydrolysis activity [GO:0016887]	GO:0005524; GO:0016020; GO:0016887; GO:0140359	-
g143797	8.36768	2.83003	0.925503	3.05783	0.00222944	0.00377887	-	-	-	-	-	-	-	-	-	-	-
g329183	42.1273	2.82803	0.401711	7.03998	1.92274e-12	6.0962e-12	-	-	-	-	-	-	-	-	-	-	-
g89081	2168.29	2.8277	0.0588447	48.0536	0	0	-	-	-	-	-	-	-	-	-	-	-
g230726	151.813	2.82725	0.212793	13.2864	2.7758e-40	1.71149e-39	-	-	A0A1D6NNG2_MAIZE	Pre-mRNA-processing protein 40A	ZEAMMB73_Zm00001d044570	Zea mays (Maize)	mRNA cis splicing, via spliceosome [GO:0045292]	nucleus [GO:0005634]	-	GO:0005634; GO:0045292	-
g276818	16.8838	2.82608	0.636976	4.43671	9.1345e-06	1.96003e-05	-	-	-	-	-	-	-	-	-	-	-
g40479	215.927	2.81913	0.18109	15.5676	1.20884e-54	9.08057e-54	-	-	A0A1U7YZK1_NELNU	pentatricopeptide repeat-containing protein At1g02150	LOC104589450	Nelumbo nucifera (Sacred lotus)	-	mitochondrion [GO:0005739]	-	GO:0005739	-
g456427	10.3774	2.81655	0.806743	3.49127	0.000480735	0.000878844	-	-	-	-	-	-	-	-	-	-	-
g396495	18.8153	2.81407	0.61493	4.57624	4.73411e-06	1.0395e-05	-	-	-	-	-	-	-	-	-	-	-
g30558	25.1514	2.81381	0.528644	5.32269	1.02244e-07	2.52421e-07	-	-	A0A1U8ARL6_NELNU	calmodulin-binding protein 60 E	LOC104603341	Nelumbo nucifera (Sacred lotus)	regulation of salicylic acid biosynthetic process [GO:0080142]	nucleus [GO:0005634]	calmodulin binding [GO:0005516]; DNA-binding transcription factor activity [GO:0003700]; sequence-specific DNA binding [GO:0043565]	GO:0003700; GO:0005516; GO:0005634; GO:0043565; GO:0080142	-
g133906	50.1242	2.81229	0.370184	7.597	3.03076e-14	1.03129e-13	-	-	-	-	-	-	-	-	-	-	-
g253629	343.74	2.80441	0.145405	19.2869	6.91511e-83	7.08324e-82	-	-	-	-	-	-	-	-	-	-	-
g419409	277.271	2.80402	0.157751	17.7749	1.10547e-70	1.00371e-69	-	-	A0A061GSN7_THECC	Beta-glucosidase 17 isoform 2	TCM_040351	Theobroma cacao (Cacao) (Cocoa)	carbohydrate metabolic process [GO:0005975]	-	hydrolase activity, hydrolyzing O-glycosyl compounds [GO:0004553]	GO:0004553; GO:0005975	-
g5858	8.27552	2.80147	0.91106	3.07496	0.0021053	0.00358169	-	-	-	-	-	-	-	-	-	-	-
g473118	150.385	2.7954	0.213242	13.109	2.92369e-39	1.77106e-38	-	-	-	-	-	-	-	-	-	-	-
g109668	22.5114	2.79432	0.551664	5.06525	4.07868e-07	9.6488e-07	-	-	-	-	-	-	-	-	-	-	-
g309797	18.4483	2.79328	0.600939	4.64819	3.34868e-06	7.43695e-06	-	-	-	-	-	-	-	-	-	-	-
g387642	16.411	2.7925	0.636542	4.38698	1.14933e-05	2.44461e-05	-	-	A0A0P0XC27_ORYSJ	Os08g0155400 protein	Os08g0155400 OSNPB_080155400	Oryza sativa subsp. japonica (Rice)	-	membrane [GO:0016020]	transmembrane transporter activity [GO:0022857]	GO:0016020; GO:0022857	-
g75128	49.8754	2.78929	0.373753	7.46292	8.46261e-14	2.83581e-13	-	-	-	-	-	-	-	-	-	-	-
g110568	4.18209	2.78533	1.2824	2.17196	0.029859	0.0435744	-	-	-	-	-	-	-	-	-	-	-
g425475	24.7631	2.7831	0.522256	5.329	9.8757e-08	2.44199e-07	-	-	-	-	-	-	-	-	-	-	-
g183912	124.727	2.78292	0.234056	11.89	1.33444e-32	7.22181e-32	-	-	-	-	-	-	-	-	-	-	-
g172725	40.7268	2.78208	0.41738	6.66557	2.63645e-11	7.93546e-11	-	-	-	-	-	-	-	-	-	-	-
g118507	10.2348	2.78088	0.813738	3.41742	0.000632187	0.00114088	-	-	A0A1U8A1H4_NELNU	membrane steroid-binding protein 2-like	LOC104596132	Nelumbo nucifera (Sacred lotus)	-	endomembrane system [GO:0012505]; endoplasmic reticulum [GO:0005783]; membrane [GO:0016020]	-	GO:0005783; GO:0012505; GO:0016020	-
g242235	47.1038	2.77833	0.379338	7.32416	2.40407e-13	7.9194e-13	Sp_000340_siic.t1	bHLH	-	-	-	-	-	-	-	-	-
g531038	20.1563	2.77771	0.587277	4.72981	2.24731e-06	5.06291e-06	-	-	A0A072U5V2_MEDTR	ATP/DNA-binding protein	MTR_6g015173	Medicago truncatula (Barrel medic) (Medicago tribuloides)	-	-	DNA binding [GO:0003677]	GO:0003677	-
g112219	6.13789	2.77267	1.04959	2.64166	0.00825017	0.0130272	-	-	A0A0V0HMI2_SOLCH	Putative ovule protein	-	Solanum chacoense (Chaco potato)	-	-	-	-	-
g434445	8.16726	2.76955	0.902208	3.06975	0.0021424	0.00364059	-	-	-	-	-	-	-	-	-	-	-
g304499	10.0096	2.76712	0.822274	3.3652	0.000764868	0.00136771	-	-	-	-	-	-	-	-	-	-	-
g47352	10.0057	2.76536	0.827042	3.34368	0.000826758	0.00147292	-	-	-	-	-	-	-	-	-	-	-
g366123	32.4505	2.76402	0.449139	6.15405	7.55293e-10	2.10696e-09	-	-	-	-	-	-	-	-	-	-	-
g424840	727.368	2.7596	0.0970479	28.4354	7.38701e-178	1.33664e-176	-	-	-	-	-	-	-	-	-	-	-
g419557	12.148	2.7546	0.745033	3.69728	0.00021792	0.000412288	-	-	A0A199V7D0_ANACO	Protein CHROMATIN REMODELING 4	ACMD2_07763	Ananas comosus (Pineapple) (Ananas ananas)	-	nucleus [GO:0005634]	ATP binding [GO:0005524]; ATP-dependent chromatin remodeler activity [GO:0140658]; helicase activity [GO:0004386]; metal ion binding [GO:0046872]	GO:0004386; GO:0005524; GO:0005634; GO:0046872; GO:0140658	-
g236319	3.95882	2.75386	1.29235	2.13089	0.0330981	0.0479659	-	-	-	-	-	-	-	-	-	-	-
g327226	8.06555	2.75376	0.90543	3.04139	0.00235491	0.00398116	Sme2.5_06080.1_g00001.1	Trihelix	-	-	-	-	-	-	-	-	-
g164145	11.9859	2.75332	0.745696	3.69228	0.000222249	0.000420166	-	-	Q0DPZ2_ORYSJ	Os03g0649000 protein	Os03g0649000	Oryza sativa subsp. japonica (Rice)	-	-	-	-	-
g174834	4.01943	2.75332	1.2775	2.15523	0.0311435	0.0453164	-	-	-	-	-	-	-	-	-	-	-
g27084	4.07091	2.75285	1.26934	2.16872	0.0301042	0.0439024	-	-	-	-	-	-	-	-	-	-	-
g351274	12.0648	2.75242	0.736844	3.73542	0.000187403	0.000356869	-	-	A0A1E5WED8_9POAL	Syntaxin-124	BAE44_0003225	Dichanthelium oligosanthes	intracellular protein transport [GO:0006886]; vesicle-mediated transport [GO:0016192]	membrane [GO:0016020]	SNAP receptor activity [GO:0005484]	GO:0005484; GO:0006886; GO:0016020; GO:0016192	-
g236228	238.077	2.75155	0.170084	16.1776	7.25497e-59	5.73144e-58	-	-	A0A1U7YYD4_NELNU	Serine/threonine-protein kinase TOR (EC 2.7.11.1)	LOC104589114 HUJ06_015935	Nelumbo nucifera (Sacred lotus)	phosphorylation [GO:0016310]; regulation of macromolecule metabolic process [GO:0060255]; regulation of nucleobase-containing compound metabolic process [GO:0019219]; response to stimulus [GO:0050896]	protein-containing complex [GO:0032991]	ATP binding [GO:0005524]; protein serine/threonine kinase activity [GO:0004674]; protein-containing complex binding [GO:0044877]	GO:0004674; GO:0005524; GO:0016310; GO:0019219; GO:0032991; GO:0044877; GO:0050896; GO:0060255	-
g486586	22.0952	2.75091	0.544927	5.04821	4.45963e-07	1.05224e-06	-	-	A0A1D6J3X6_MAIZE	Protein transport protein Sec24-like	ZEAMMB73_Zm00001d025010	Zea mays (Maize)	endoplasmic reticulum to Golgi vesicle-mediated transport [GO:0006888]; intracellular protein transport [GO:0006886]	COPII vesicle coat [GO:0030127]	zinc ion binding [GO:0008270]	GO:0006886; GO:0006888; GO:0008270; GO:0030127	-
g422257	106.685	2.75052	0.247971	11.0921	1.37e-28	6.85222e-28	-	-	A0A1D1YR25_9ARAE	non-specific serine/threonine protein kinase (EC 2.7.11.1)	SMG1_1 g.30492	Anthurium amnicola	nuclear-transcribed mRNA catabolic process, nonsense-mediated decay [GO:0000184]; phosphorylation [GO:0016310]	-	ATP binding [GO:0005524]; protein serine/threonine kinase activity [GO:0004674]	GO:0000184; GO:0004674; GO:0005524; GO:0016310	-
g394950	30.1552	2.74452	0.471313	5.82314	5.77532e-09	1.5369e-08	-	-	-	-	-	-	-	-	-	-	-
g277210	88.3249	2.74156	0.273797	10.0131	1.33498e-23	5.9504e-23	-	-	-	-	-	-	-	-	-	-	-
g266335	509.517	2.73782	0.114066	24.002	2.64959e-127	3.64941e-126	XP_010943816.1	NAC	A0A1U7ZD02_NELNU	NAC domain-containing protein 90-like	LOC104589241	Nelumbo nucifera (Sacred lotus)	regulation of DNA-templated transcription [GO:0006355]	-	DNA binding [GO:0003677]	GO:0003677; GO:0006355	-
g516739	3365.06	2.73737	0.0456387	59.9791	0	0	Achn273801	ARF	A0A200QCR1_9MAGN	Glutaredoxin	BVC80_1101g23	Macleaya cordata	-	-	-	-	-
g502723	41.6881	2.73533	0.39847	6.86458	6.66872e-12	2.05951e-11	-	-	M8CEA3_AEGTA	Aquaporin PIP2-1	-	Aegilops tauschii (Tausch's goatgrass) (Aegilops squarrosa)	-	membrane [GO:0016020]	channel activity [GO:0015267]	GO:0015267; GO:0016020	-
g128909	493.995	2.73474	0.116012	23.5729	7.31525e-123	9.85726e-122	-	-	A0A1U8B0S0_NELNU	phosphoinositide phosphatase SAC1 isoform X1	LOC104609547	Nelumbo nucifera (Sacred lotus)	phosphatidylinositol dephosphorylation [GO:0046856]	intracellular membrane-bounded organelle [GO:0043231]; vacuolar membrane [GO:0005774]	phosphatidylinositol-3,5-bisphosphate 5-phosphatase activity [GO:0043813]	GO:0005774; GO:0043231; GO:0043813; GO:0046856	-
g118754	21.7494	2.73148	0.562998	4.85166	1.2243e-06	2.80564e-06	-	-	A0A1U7WIT2_NICSY	probable beta-D-xylosidase 5	LOC104228982	Nicotiana sylvestris (Wood tobacco) (South American tobacco)	xylan catabolic process [GO:0045493]	extracellular region [GO:0005576]	xylan 1,4-beta-xylosidase activity [GO:0009044]	GO:0005576; GO:0009044; GO:0045493	-
g380779	47.1528	2.72957	0.876923	3.11268	0.001854	0.00317482	-	-	A0A1R3L7N7_ASPOF	RING-type E3 ubiquitin transferase (EC 2.3.2.27)	A4U43_UnF720	Asparagus officinalis (Garden asparagus)	-	-	ubiquitin-protein transferase activity [GO:0004842]	GO:0004842	PATHWAY: Protein modification; protein ubiquitination. {ECO:0000256|ARBA:ARBA00004906}.
g168524	19.8351	2.72298	0.574292	4.74145	2.1219e-06	4.78809e-06	-	-	-	-	-	-	-	-	-	-	-
g386959	125.873	2.72123	0.234597	11.5996	4.13952e-31	2.17708e-30	-	-	A0A1U7YQJ7_NELNU	187-kDa microtubule-associated protein AIR9 isoform X1	LOC104585861	Nelumbo nucifera (Sacred lotus)	-	-	-	-	-
g507447	434.782	2.7198	0.123858	21.959	7.10225e-107	8.67212e-106	-	-	A0A200QUN4_9MAGN	Protein kinase domain	BVC80_8315g2	Macleaya cordata	protein phosphorylation [GO:0006468]	-	ATP binding [GO:0005524]; protein kinase activity [GO:0004672]	GO:0004672; GO:0005524; GO:0006468	-
g187739	19.8217	2.71908	1.13676	2.39195	0.0167593	0.0253775	-	-	-	-	-	-	-	-	-	-	-
g483485	11.8024	2.71382	0.739342	3.67058	0.000241998	0.000456176	-	-	-	-	-	-	-	-	-	-	-
g440208	102.357	2.71352	0.254144	10.6771	1.30297e-26	6.26171e-26	-	-	F2D3S1_HORVV	Predicted protein	-	Hordeum vulgare subsp. vulgare (Domesticated barley)	-	-	DNA binding [GO:0003677]; metal ion binding [GO:0046872]	GO:0003677; GO:0046872	-
g170718	974.238	2.71324	0.0827185	32.8009	5.72387e-236	1.28301e-234	-	-	-	-	-	-	-	-	-	-	-
g176677	72.7804	2.7123	0.298528	9.08558	1.03147e-19	4.16368e-19	-	-	-	-	-	-	-	-	-	-	-
g165637	7.80086	2.71151	0.917269	2.95606	0.00311593	0.00518747	-	-	A0A022RPB3_ERYGU	DUF1639 domain-containing protein	MIMGU_mgv1a010835mg	Erythranthe guttata (Yellow monkey flower) (Mimulus guttatus)	-	-	-	-	-
g497315	54.7344	2.70879	0.347621	7.79237	6.57641e-15	2.29587e-14	-	-	-	-	-	-	-	-	-	-	-
g95741	5.91304	2.7066	1.04607	2.5874	0.00967019	0.0151498	-	-	-	-	-	-	-	-	-	-	-
g193946	144.518	2.70451	0.21498	12.5803	2.71012e-36	1.56412e-35	-	-	-	-	-	-	-	-	-	-	-
g201750	15.6916	2.70435	0.654717	4.13055	3.61889e-05	7.36467e-05	-	-	A0A182C387_9ARAE	Purple acid phosphatase (EC 3.1.3.2)	SrPEPphosphatase	Symplocarpus renifolius	-	-	acid phosphatase activity [GO:0003993]; metal ion binding [GO:0046872]	GO:0003993; GO:0046872	-
g151902	9.68652	2.70239	0.823108	3.28316	0.00102652	0.00181001	-	-	A0A199V5G1_ANACO	Protein transport protein SEC B	ACMD2_26512	Ananas comosus (Pineapple) (Ananas ananas)	endoplasmic reticulum to Golgi vesicle-mediated transport [GO:0006888]	cytoplasm [GO:0005737]	-	GO:0005737; GO:0006888	-
g266441	31.3269	2.70202	0.467164	5.78389	7.29924e-09	1.93068e-08	GSVIVT01019630001	MIKC_MADS	-	-	-	-	-	-	-	-	-
g445472	138.345	2.70028	0.216542	12.47	1.08813e-35	6.20829e-35	-	-	A0A1D1YN30_9ARAE	Vacuolar protein sorting-associated protein 18	vps18_8 g.35353	Anthurium amnicola	intracellular protein transport [GO:0006886]; vesicle-mediated transport [GO:0016192]	membrane [GO:0016020]	metal ion binding [GO:0046872]	GO:0006886; GO:0016020; GO:0016192; GO:0046872	-
g133463	9.62595	2.70005	0.841352	3.20919	0.00133112	0.00231715	GSMUA_Achr7P08840_001	HD-ZIP	A0A1S3EI47_CICAR	Pectate lyase (EC 4.2.2.2)	LOC101491951	Cicer arietinum (Chickpea) (Garbanzo)	pectin catabolic process [GO:0045490]	membrane [GO:0016020]	metal ion binding [GO:0046872]; pectate lyase activity [GO:0030570]	GO:0016020; GO:0030570; GO:0045490; GO:0046872	PATHWAY: Glycan metabolism; pectin degradation; 2-dehydro-3-deoxy-D-gluconate from pectin: step 2/5. {ECO:0000256|ARBA:ARBA00005220, ECO:0000256|RuleBase:RU361123}.
g348682	23.4974	2.69984	0.52582	5.13453	2.82845e-07	6.7754e-07	-	-	-	-	-	-	-	-	-	-	-
g459180	29.4039	2.69874	0.470465	5.73633	9.67522e-09	2.53969e-08	-	-	-	-	-	-	-	-	-	-	-
g76526	175.109	2.69434	0.191425	14.0751	5.40081e-45	3.57676e-44	-	-	B9RNX6_RICCO	Chromodomain helicase DNA binding protein, putative (EC 2.7.11.1)	RCOM_0921900	Ricinus communis (Castor bean)	chromatin remodeling [GO:0006338]	chromatin [GO:0000785]; nucleus [GO:0005634]	ATP binding [GO:0005524]; ATP hydrolysis activity [GO:0016887]; ATP-dependent chromatin remodeler activity [GO:0140658]; chromatin binding [GO:0003682]; DNA binding [GO:0003677]; helicase activity [GO:0004386]; histone binding [GO:0042393]; iron ion binding [GO:0005506]; protein serine/threonine kinase activity [GO:0004674]	GO:0000785; GO:0003677; GO:0003682; GO:0004386; GO:0004674; GO:0005506; GO:0005524; GO:0005634; GO:0006338; GO:0016887; GO:0042393; GO:0140658	-
g355442	1410.4	2.69356	0.0702075	38.3657	0	0	-	-	-	-	-	-	-	-	-	-	-
g300695	34.893	2.69291	0.428849	6.27939	3.39915e-10	9.66634e-10	-	-	-	-	-	-	-	-	-	-	-
g369275	83.3422	2.69179	0.27767	9.6942	3.19124e-22	1.37109e-21	-	-	-	-	-	-	-	-	-	-	-
g414876	32.9172	2.68861	0.4434	6.06363	1.33086e-09	3.66575e-09	-	-	A0A1S3BV41_CUCME	Ubiquitin carboxyl-terminal hydrolase (EC 3.4.19.12)	LOC103493810	Cucumis melo (Muskmelon)	protein deubiquitination [GO:0016579]; ubiquitin-dependent protein catabolic process [GO:0006511]	-	cysteine-type deubiquitinase activity [GO:0004843]	GO:0004843; GO:0006511; GO:0016579	-
g472822	179.939	2.68717	0.189336	14.1926	1.01827e-45	6.80488e-45	-	-	-	-	-	-	-	-	-	-	-
g405883	21.3524	2.68557	0.549221	4.88977	1.00951e-06	2.32736e-06	-	-	-	-	-	-	-	-	-	-	-
g153898	115.977	2.68381	0.235782	11.3826	5.1083e-30	2.63021e-29	-	-	-	-	-	-	-	-	-	-	-
g372553	11.5923	2.68216	0.763338	3.51373	0.000441868	0.00081113	-	-	A0A1S3UL19_VIGRR	mRNA cap-binding protein	LOC106766475	Vigna radiata var. radiata (Mung bean) (Phaseolus aureus)	defense response to virus [GO:0051607]	cytoplasm [GO:0005737]; nucleus [GO:0005634]	RNA binding [GO:0003723]; translation initiation factor activity [GO:0003743]	GO:0003723; GO:0003743; GO:0005634; GO:0005737; GO:0051607	-
g97581	7.87411	2.68182	0.927966	2.88999	0.0038525	0.00634874	-	-	A0A1S4D3D0_TOBAC	chitinase (EC 3.2.1.14)	LOC107825584	Nicotiana tabacum (Common tobacco)	carbohydrate metabolic process [GO:0005975]	extracellular region [GO:0005576]	chitinase activity [GO:0004568]	GO:0004568; GO:0005576; GO:0005975	-
g77329	75.581	2.68112	0.291632	9.19351	3.80245e-20	1.55329e-19	-	-	A0A1D1YIX5_9ARAE	Adenylyl cyclase-associated protein	cap_2 g.72468	Anthurium amnicola	cytoskeleton organization [GO:0007010]	-	actin binding [GO:0003779]	GO:0003779; GO:0007010	-
g225036	40.5314	2.68003	0.400447	6.6926	2.19245e-11	6.62042e-11	-	-	A0A078DXX5_BRANA	BnaA04g22250D protein	BnaA04g22250D GSBRNA2T00005345001	Brassica napus (Rape)	-	membrane [GO:0016020]	-	GO:0016020	-
g335893	7.70629	2.67972	0.915134	2.92823	0.00340897	0.0056491	-	-	-	-	-	-	-	-	-	-	-
g475191	15.4075	2.67828	0.645953	4.14625	3.37961e-05	6.8963e-05	-	-	O23410_ARATH	Reverse transcriptase like protein	dl3835c At4g15590	Arabidopsis thaliana (Mouse-ear cress)	-	-	RNA-directed DNA polymerase activity [GO:0003964]	GO:0003964	-
g215436	30.5703	2.6776	0.463699	5.77444	7.72093e-09	2.03933e-08	-	-	-	-	-	-	-	-	-	-	-
g33154	17.3333	2.67734	0.612415	4.37177	1.23243e-05	2.61321e-05	-	-	-	-	-	-	-	-	-	-	-
g16175	17.2956	2.67729	0.621746	4.30609	1.66165e-05	3.48814e-05	-	-	A0A0K9NSS4_ZOSMR	Potyviral VPg interacting protein 1	ZOSMA_66G00580	Zostera marina (Eelgrass)	-	nucleus [GO:0005634]	-	GO:0005634	-
g107048	9.56723	2.67344	0.813482	3.28641	0.00101472	0.00178999	-	-	A0A1E5V756_9POAL	U-box domain-containing protein 35	BAE44_0018164	Dichanthelium oligosanthes	protein phosphorylation [GO:0006468]	membrane [GO:0016020]	ATP binding [GO:0005524]; protein kinase activity [GO:0004672]; ubiquitin-protein transferase activity [GO:0004842]	GO:0004672; GO:0004842; GO:0005524; GO:0006468; GO:0016020	PATHWAY: Protein modification; protein ubiquitination. {ECO:0000256|ARBA:ARBA00004906}.
g188301	28.9517	2.67182	0.484048	5.51975	3.39479e-08	8.62935e-08	-	-	-	-	-	-	-	-	-	-	-
g523314	7.56568	2.67153	0.923592	2.89254	0.00382137	0.00630012	-	-	-	-	-	-	-	-	-	-	-
g352207	32.7244	2.67087	0.448597	5.95383	2.61945e-09	7.10524e-09	-	-	-	-	-	-	-	-	-	-	-
g127165	40.353	2.66949	0.40421	6.60422	3.99612e-11	1.19177e-10	-	-	Q2R1K6_ORYSJ	Retrotransposon protein, putative, unclassified	LOC_Os11g38890	Oryza sativa subsp. japonica (Rice)	-	-	nucleic acid binding [GO:0003676]; RNA-DNA hybrid ribonuclease activity [GO:0004523]	GO:0003676; GO:0004523	-
g307135	5.83097	2.66944	1.04839	2.54623	0.0108893	0.0169448	-	-	-	-	-	-	-	-	-	-	-
g354829	44.2629	2.66837	0.380226	7.01787	2.25276e-12	7.12076e-12	-	-	-	-	-	-	-	-	-	-	-
g496914	407.739	2.66768	0.289202	9.2243	2.85409e-20	1.16862e-19	Rsa1.0_03996.1_g00001.1	MYB_related	-	-	-	-	-	-	-	-	-
g133240	128.079	2.66463	0.226178	11.7811	4.88429e-32	2.61799e-31	-	-	A0A1D1YUD6_9ARAE	Flap endonuclease 1 (FEN-1) (EC 3.1.-.-) (Flap structure-specific endonuclease 1)	FEN1_0 FEN1 g.49536	Anthurium amnicola	base-excision repair [GO:0006284]; DNA replication, removal of RNA primer [GO:0043137]	mitochondrion [GO:0005739]; nucleolus [GO:0005730]; nucleoplasm [GO:0005654]	5'-3' exonuclease activity [GO:0008409]; 5'-flap endonuclease activity [GO:0017108]; DNA binding [GO:0003677]; magnesium ion binding [GO:0000287]	GO:0000287; GO:0003677; GO:0005654; GO:0005730; GO:0005739; GO:0006284; GO:0008409; GO:0017108; GO:0043137	-
g260934	16.9581	2.65937	0.615802	4.31854	1.57063e-05	3.30426e-05	-	-	-	-	-	-	-	-	-	-	-
g324999	24.8125	2.65767	0.510961	5.20132	1.97878e-07	4.78969e-07	-	-	J3LF33_ORYBR	Carboxypeptidase (EC 3.4.16.-)	-	Oryza brachyantha (malo sina)	proteolysis [GO:0006508]	-	serine-type carboxypeptidase activity [GO:0004185]	GO:0004185; GO:0006508	-
g23789	9.49253	2.65505	0.813733	3.26281	0.00110314	0.00193936	-	-	A0A200PWF8_9MAGN	Bromodomain	BVC80_9091g45	Macleaya cordata	-	-	-	-	-
g116357	2058.44	2.65284	0.0578769	45.836	0	0	-	-	A0A1D1XJY7_9ARAE	CTP synthase (EC 6.3.4.2) (UTP--ammonia ligase)	ctps_5 g.89956	Anthurium amnicola	'de novo' CTP biosynthetic process [GO:0044210]; glutamine metabolic process [GO:0006541]	-	ATP binding [GO:0005524]; CTP synthase activity [GO:0003883]	GO:0003883; GO:0005524; GO:0006541; GO:0044210	PATHWAY: Pyrimidine metabolism; CTP biosynthesis via de novo pathway; CTP from UDP: step 2/2. {ECO:0000256|ARBA:ARBA00005171, ECO:0000256|RuleBase:RU810713}.
g488737	176.626	2.652	0.191252	13.8665	1.01061e-43	6.56545e-43	-	-	A0A1P8AZI2_ARATH	Cytochrome C oxidase subunit	At2g38780 AT2G38780 T6A23.2 T6A23_2	Arabidopsis thaliana (Mouse-ear cress)	-	-	-	-	-
g532566	20.8996	2.65087	0.547732	4.83973	1.30017e-06	2.97416e-06	-	-	A0A1U8AIR1_NELNU	vacuolar protein sorting-associated protein 32 homolog 2-like	LOC104604451 HUJ06_018842	Nelumbo nucifera (Sacred lotus)	late endosome to vacuole transport via multivesicular body sorting pathway [GO:0032511]; vesicle budding from membrane [GO:0006900]	cytoplasmic side of plasma membrane [GO:0009898]; ESCRT III complex [GO:0000815]; multivesicular body [GO:0005771]	-	GO:0000815; GO:0005771; GO:0006900; GO:0009898; GO:0032511	-
g413502	16.7019	2.64588	0.638543	4.14362	3.4186e-05	6.97229e-05	Tp57577_TGAC_v2_mRNA9954	E2F/DP	-	-	-	-	-	-	-	-	-
g389037	18.9654	2.64451	0.583046	4.53568	5.74184e-06	1.25222e-05	-	-	A0A061FLH0_THECC	GDP-Man:Man(3)GlcNAc(2)-PP-Dol alpha-1,2-mannosyltransferase (EC 2.4.1.131)	TCM_042477	Theobroma cacao (Cacao) (Cocoa)	protein glycosylation [GO:0006486]	endoplasmic reticulum membrane [GO:0005789]	GDP-Man:Man3GlcNAc2-PP-Dol alpha-1,2-mannosyltransferase activity [GO:0004377]	GO:0004377; GO:0005789; GO:0006486	PATHWAY: Protein modification; protein glycosylation. {ECO:0000256|RuleBase:RU367051}.
g154909	63.7888	2.64197	0.316075	8.35865	6.34374e-17	2.36802e-16	-	-	-	-	-	-	-	-	-	-	-
g435263	7.64992	2.64091	0.914188	2.8888	0.00386709	0.00637128	-	-	A0A078JP31_BRANA	BnaA06g40800D protein	BnaA06g40800D GSBRNA2T00086172001	Brassica napus (Rape)	anatomical structure morphogenesis [GO:0009653]; sexual reproduction [GO:0019953]	extracellular region [GO:0005576]	-	GO:0005576; GO:0009653; GO:0019953	-
g277207	7.57382	2.6397	0.944053	2.79613	0.0051718	0.00839139	-	-	-	-	-	-	-	-	-	-	-
g377897	50.778	2.63857	0.356485	7.40164	1.34517e-13	4.47654e-13	-	-	A0A199UV78_ANACO	Uncharacterized protein	ACMD2_08084	Ananas comosus (Pineapple) (Ananas ananas)	-	-	-	-	-
g433424	43.1752	2.63483	0.381214	6.91169	4.78912e-12	1.49022e-11	-	-	A0A1U8QC32_NELNU	BEACH domain-containing protein C2 isoform X1	LOC104611888	Nelumbo nucifera (Sacred lotus)	-	-	-	-	-
g434158	5.59468	2.63415	1.05875	2.48799	0.0128466	0.0197652	-	-	A0A172PDB1_9LILI	Glyceraldehyde-3-phosphate dehydrogenase	G3pdh	Curcuma roscoeana	-	-	oxidoreductase activity, acting on the aldehyde or oxo group of donors, NAD or NADP as acceptor [GO:0016620]	GO:0016620	-
g94366	5697.84	2.63207	0.0347761	75.6863	0	0	-	-	A0A061G5K8_THECC	BTB and TAZ domain protein 2 isoform 1	TCM_014531	Theobroma cacao (Cacao) (Cocoa)	protein ubiquitination [GO:0016567]; regulation of gene expression [GO:0010468]; response to hormone [GO:0009725]; response to hydrogen peroxide [GO:0042542]; response to salicylic acid [GO:0009751]	nucleus [GO:0005634]	calmodulin binding [GO:0005516]; metal ion binding [GO:0046872]	GO:0005516; GO:0005634; GO:0009725; GO:0009751; GO:0010468; GO:0016567; GO:0042542; GO:0046872	PATHWAY: Protein modification; protein ubiquitination. {ECO:0000256|ARBA:ARBA00004906}.
g172523	22.3347	2.62912	0.53173	4.94446	7.6354e-07	1.77329e-06	-	-	A0A1J3F6V7_NOCCA	Retrovirus-related Pol polyprotein from transposon TNT 1-94	LC_TR7381_c4_g1_i1_g.25219	Noccaea caerulescens (Alpine penny-cress) (Thlaspi caerulescens)	DNA integration [GO:0015074]	-	nucleic acid binding [GO:0003676]	GO:0003676; GO:0015074	-
g123064	7.43947	2.62898	0.916722	2.86781	0.00413322	0.00678417	FANhyb_rscf00000253.1.g00010.1	BBR-BPC	-	-	-	-	-	-	-	-	-
g177841	15.0231	2.6284	0.661585	3.97289	7.10049e-05	0.000140732	-	-	A0A072VRH6_MEDTR	Lipase	25485360 MTR_1g106875 MtrunA17_Chr1g0207581	Medicago truncatula (Barrel medic) (Medicago tribuloides)	-	-	-	-	-
g486737	64.8665	2.62767	0.328507	7.99882	1.25617e-15	4.49248e-15	-	-	-	-	-	-	-	-	-	-	-
g444479	7.60038	2.62743	0.919046	2.85887	0.00425157	0.00696903	-	-	-	-	-	-	-	-	-	-	-
g203141	7.45091	2.62654	0.914946	2.87071	0.00409556	0.00672789	-	-	A0A1S3ZCS9_TOBAC	protein NRT1/ PTR FAMILY 5.10-like	LOC107785416	Nicotiana tabacum (Common tobacco)	phosphate ion transport [GO:0006817]; response to stimulus [GO:0050896]; transmembrane transport [GO:0055085]	membrane [GO:0016020]	dipeptide transmembrane transporter activity [GO:0071916]; transmembrane transporter activity [GO:0022857]; tripeptide transmembrane transporter activity [GO:0042937]	GO:0006817; GO:0016020; GO:0022857; GO:0042937; GO:0050896; GO:0055085; GO:0071916	-
g289999	129.218	2.62654	0.22284	11.7866	4.57415e-32	2.4527e-31	-	-	A0A200R488_9MAGN	RNA helicase (EC 3.6.4.13)	BVC80_1837g356	Macleaya cordata	-	-	ATP binding [GO:0005524]; nucleic acid binding [GO:0003676]; RNA helicase activity [GO:0003724]	GO:0003676; GO:0003724; GO:0005524	-
g504520	42.4033	2.62578	0.400633	6.55407	5.59888e-11	1.65669e-10	-	-	-	-	-	-	-	-	-	-	-
g107664	46.9339	2.62561	0.371314	7.07115	1.53657e-12	4.88898e-12	-	-	-	-	-	-	-	-	-	-	-
g207466	31.6391	2.62318	0.458877	5.71653	1.0872e-08	2.84582e-08	-	-	-	-	-	-	-	-	-	-	-
g229252	233.598	2.62316	0.17357	15.113	1.32907e-51	9.58725e-51	-	-	A0A0K9P3F0_ZOSMR	NifU-like protein 1, chloroplastic	ZOSMA_401G00170	Zostera marina (Eelgrass)	iron-sulfur cluster assembly [GO:0016226]; protein maturation by iron-sulfur cluster transfer [GO:0097428]	mitochondrion [GO:0005739]	4 iron, 4 sulfur cluster binding [GO:0051539]; iron ion binding [GO:0005506]	GO:0005506; GO:0005739; GO:0016226; GO:0051539; GO:0097428	-
g412659	192.208	2.62087	0.182282	14.3781	7.10196e-47	4.82795e-46	-	-	-	-	-	-	-	-	-	-	-
g83581	335.867	2.61812	0.138312	18.9292	6.56013e-80	6.5517e-79	-	-	A0A1U8ACS8_NELNU	DNA mismatch repair protein MSH2	LOC104603050 HUJ06_010535	Nelumbo nucifera (Sacred lotus)	mismatch repair [GO:0006298]; mitotic recombination [GO:0006312]	MutSalpha complex [GO:0032301]; nucleus [GO:0005634]	ATP binding [GO:0005524]; ATP-dependent DNA damage sensor activity [GO:0140664]; double-stranded DNA binding [GO:0003690]; mismatched DNA binding [GO:0030983]	GO:0003690; GO:0005524; GO:0005634; GO:0006298; GO:0006312; GO:0030983; GO:0032301; GO:0140664	-
g313778	44.4621	2.61745	0.373571	7.00658	2.44222e-12	7.69904e-12	-	-	A0A200R5P8_9MAGN	C2 calcium-dependent membrane targeting	BVC80_1835g463	Macleaya cordata	lipid transport [GO:0006869]	endomembrane system [GO:0012505]; intracellular organelle [GO:0043229]; membrane [GO:0016020]	lipid binding [GO:0008289]	GO:0006869; GO:0008289; GO:0012505; GO:0016020; GO:0043229	-
g208364	23.0221	2.61572	0.937104	2.79128	0.00524998	0.00851035	-	-	A0A1Q3DK42_CEPFO	Exo_endo_phos domain-containing protein/DUF4283 domain-containing protein/zf-CCHC_4 domain-containing protein	CFOL_v3_35976	Cephalotus follicularis (Albany pitcher plant)	-	-	-	-	-
g368	400.433	2.61475	0.133221	19.6272	9.06223e-86	9.51602e-85	-	-	-	-	-	-	-	-	-	-	-
g195670	16.5345	2.61289	0.614771	4.25019	2.13589e-05	4.4453e-05	-	-	A0A1U7X265_NICSY	protein EMBRYONIC FLOWER 1-like	LOC104233255	Nicotiana sylvestris (Wood tobacco) (South American tobacco)	negative regulation of DNA-templated transcription [GO:0045892]; negative regulation of flower development [GO:0009910]; shoot system development [GO:0048367]	-	-	GO:0009910; GO:0045892; GO:0048367	-
g483481	71.7225	2.61225	0.307235	8.50244	1.85648e-17	7.03702e-17	-	-	A0A200Q4V2_9MAGN	Phenazine biosynthesis PhzF protein	BVC80_441g300	Macleaya cordata	biosynthetic process [GO:0009058]	-	catalytic activity [GO:0003824]	GO:0003824; GO:0009058	-
g264540	9.26256	2.61136	0.824572	3.16692	0.00154061	0.00266328	-	-	A0A0L6WKQ2_9AGAR	ATP-dependent DNA helicase (EC 3.6.4.12)	J132_00239	Termitomyces sp. J132	DNA recombination [GO:0006310]; DNA repair [GO:0006281]; telomere maintenance [GO:0000723]	-	ATP binding [GO:0005524]; ATP hydrolysis activity [GO:0016887]; DNA helicase activity [GO:0003678]	GO:0000723; GO:0003678; GO:0005524; GO:0006281; GO:0006310; GO:0016887	-
g325824	136.468	2.60876	0.216847	12.0304	2.45839e-33	1.35004e-32	-	-	A0A178WPE2_ARATH	(thale cress) hypothetical protein (SBH2)	AXX17_At1g14860 AN1_LOCUS1546 AT9943_LOCUS1222 C24_LOCUS1462	Arabidopsis thaliana (Mouse-ear cress)	lipid biosynthetic process [GO:0008610]	membrane [GO:0016020]	iron ion binding [GO:0005506]; oxidoreductase activity [GO:0016491]	GO:0005506; GO:0008610; GO:0016020; GO:0016491	-
g190184	20.3551	2.60687	0.550564	4.7349	2.19159e-06	4.94017e-06	KHN09737.1	TALE	A0A0B2QEW4_GLYSO	Putative rhamnose biosynthetic enzyme 1 (EC 4.2.1.76)	glysoja_047501	Glycine soja (Wild soybean)	-	-	UDP-glucose 4,6-dehydratase activity [GO:0050377]	GO:0050377	-
g204420	27.1434	2.60079	0.500487	5.19652	2.03057e-07	4.91166e-07	-	-	A0A1D1YMB0_9ARAE	Putative pentatricopeptide repeat-containing protein At1g53330	At1g53330_0 g.58326	Anthurium amnicola	-	-	-	-	-
g359397	5.39157	2.60033	1.08613	2.39414	0.0166595	0.0252305	-	-	-	-	-	-	-	-	-	-	-
g114239	60.7059	2.59804	0.32381	8.02334	1.02907e-15	3.69636e-15	-	-	A0A1U7V6L2_NICSY	heat shock 70 kDa protein 16	LOC104212938	Nicotiana sylvestris (Wood tobacco) (South American tobacco)	-	endoplasmic reticulum lumen [GO:0005788]	ATP binding [GO:0005524]; ATP-dependent protein folding chaperone [GO:0140662]	GO:0005524; GO:0005788; GO:0140662	-
g418495	47.7243	2.59767	0.358532	7.2453	4.31483e-13	1.40581e-12	-	-	C4J6I6_MAIZE	Uncharacterized protein	-	Zea mays (Maize)	-	-	-	-	-
g53728	43.8715	2.59374	0.383266	6.76748	1.31043e-11	3.99628e-11	-	-	-	-	-	-	-	-	-	-	-
g95835	27.466	2.59327	0.472068	5.49343	3.94195e-08	9.98209e-08	-	-	A0A1D1YWJ8_9ARAE	Lysine-specific demethylase 3A	KDM3A_12 g.51821	Anthurium amnicola	histone H3-K9 demethylation [GO:0033169]; methylation [GO:0032259]	nucleus [GO:0005634]	histone H3K9 demethylase activity [GO:0032454]; methyltransferase activity [GO:0008168]	GO:0005634; GO:0008168; GO:0032259; GO:0032454; GO:0033169	-
g104092	18.21	2.59217	0.584483	4.43499	9.20779e-06	1.97515e-05	-	-	A0A0P0VIE7_ORYSJ	Os02g0332200 protein	Os02g0332200 OSNPB_020332200	Oryza sativa subsp. japonica (Rice)	-	-	ATP binding [GO:0005524]; ATP-dependent protein folding chaperone [GO:0140662]	GO:0005524; GO:0140662	-
g308295	21.9485	2.59166	0.543754	4.76623	1.87706e-06	4.25345e-06	-	-	-	-	-	-	-	-	-	-	-
g75430	27.4747	2.59162	0.482288	5.37359	7.71824e-08	1.92142e-07	-	-	Q8LK27_BRANA	Putative AP endonuclease/reverse transcriptase	-	Brassica napus (Rape)	-	-	endonuclease activity [GO:0004519]; RNA-directed DNA polymerase activity [GO:0003964]	GO:0003964; GO:0004519	-
g73693	87.7979	2.59121	0.267976	9.66956	4.06108e-22	1.74053e-21	-	-	A0A199USQ7_ANACO	Synaptonemal complex protein ZEP1	ACMD2_11177	Ananas comosus (Pineapple) (Ananas ananas)	-	-	-	-	-
g234651	9.06208	2.59001	0.822673	3.14829	0.00164227	0.00282992	-	-	A0A1D6KQM2_MAIZE	Molybdate-anion transporter (Major facilitator superfamily domain-containing protein 5) (Molybdate transporter 2 homolog)	ZEAMMB73_Zm00001d032435	Zea mays (Maize)	-	membrane [GO:0016020]	molybdate ion transmembrane transporter activity [GO:0015098]	GO:0015098; GO:0016020	-
g535178	5.40477	2.58982	1.08485	2.38726	0.0169747	0.025687	-	-	-	-	-	-	-	-	-	-	-
g36580	5.47142	2.58819	1.10614	2.33984	0.0192919	0.0289663	-	-	Q0IQK0_ORYSJ	Os12g0116700 protein	Os12g0116700	Oryza sativa subsp. japonica (Rice)	response to stimulus [GO:0050896]	nucleus [GO:0005634]	DNA-binding transcription factor activity [GO:0003700]; sequence-specific DNA binding [GO:0043565]	GO:0003700; GO:0005634; GO:0043565; GO:0050896	-
g469963	39.9702	2.5881	0.394854	6.55457	5.58014e-11	1.65149e-10	-	-	A0A200R4W3_9MAGN	Universal stress protein A	BVC80_1835g125	Macleaya cordata	-	-	-	-	-
g317081	7.2547	2.58597	0.956506	2.70356	0.00686005	0.0109297	-	-	A0A061DQD9_THECC	TSPO(Outer membrane tryptophan-rich sensory protein)-related	TCM_004622	Theobroma cacao (Cacao) (Cocoa)	-	membrane [GO:0016020]	-	GO:0016020	-
g344106	14.5789	2.58469	0.647515	3.99171	6.55998e-05	0.000130491	-	-	-	-	-	-	-	-	-	-	-
g382495	11.0779	2.5833	0.758237	3.40698	0.00065685	0.0011834	-	-	A0A1Y1I1U4_KLENI	Lateral organ boundaries (LOB) domain-containing protein	KFL_001470060	Klebsormidium nitens (Green alga) (Ulothrix nitens)	-	-	-	-	-
g31243	29.1154	2.58086	0.465884	5.5397	3.02996e-08	7.72373e-08	-	-	A0A1U8Q4Y3_NELNU	endoribonuclease Dicer homolog 3b isoform X4	LOC104600522	Nelumbo nucifera (Sacred lotus)	RNA processing [GO:0006396]; RNA-mediated gene silencing [GO:0031047]	-	ATP binding [GO:0005524]; DNA binding [GO:0003677]; metal ion binding [GO:0046872]; ribonuclease III activity [GO:0004525]; RNA binding [GO:0003723]	GO:0003677; GO:0003723; GO:0004525; GO:0005524; GO:0006396; GO:0031047; GO:0046872	-
g448128	159.017	2.57839	0.201847	12.774	2.29089e-37	1.34605e-36	-	-	A0A199W9W7_ANACO	RING-type E3 ubiquitin transferase (EC 2.3.2.27)	ACMD2_14415	Ananas comosus (Pineapple) (Ananas ananas)	-	-	ubiquitin-protein transferase activity [GO:0004842]	GO:0004842	PATHWAY: Protein modification; protein ubiquitination. {ECO:0000256|ARBA:ARBA00004906}.
g162443	202.44	2.57742	0.178044	14.4763	1.7117e-47	1.1716e-46	-	-	-	-	-	-	-	-	-	-	-
g427624	10.8672	2.57638	0.761755	3.38217	0.000719164	0.00129019	Ote100184370101	C3H	-	-	-	-	-	-	-	-	-
g472116	530.362	2.57574	0.108577	23.7228	2.09978e-124	2.85557e-123	-	-	-	-	-	-	-	-	-	-	-
g513764	56.0915	2.5675	0.332894	7.71267	1.23212e-14	4.26153e-14	-	-	-	-	-	-	-	-	-	-	-
g285924	10.8242	2.56724	0.74644	3.43931	0.000583206	0.00105644	-	-	A0A199UID5_ANACO	Spartin	ACMD2_19099	Ananas comosus (Pineapple) (Ananas ananas)	-	-	-	-	-
g27091	28.6877	2.56583	0.462178	5.55159	2.83075e-08	7.22776e-08	-	-	B9HGS9_POPTR	RNA helicase	POPTR_007G070000	Populus trichocarpa (Western balsam poplar) (Populus balsamifera subsp. trichocarpa)	-	catalytic step 2 spliceosome [GO:0071013]; nucleolus [GO:0005730]	ATP binding [GO:0005524]; hydrolase activity [GO:0016787]; mRNA binding [GO:0003729]; RNA binding [GO:0003723]; RNA helicase activity [GO:0003724]	GO:0003723; GO:0003724; GO:0003729; GO:0005524; GO:0005730; GO:0016787; GO:0071013	-
g501994	10.8989	2.56567	0.763368	3.36098	0.000776654	0.00138736	-	-	W9S5G6_9ROSA	Glycosyltransferase (EC 2.4.1.-)	L484_008368	Morus notabilis	-	membrane [GO:0016020]	UDP-glycosyltransferase activity [GO:0008194]	GO:0008194; GO:0016020	-
g22804	7.13698	2.56148	1.01524	2.52303	0.011635	0.0180199	-	-	-	-	-	-	-	-	-	-	-
g263403	18.2328	2.55759	0.613374	4.1697	3.05004e-05	6.24656e-05	-	-	V4L173_EUTSA	Histone H2B	EUTSA_v10002705mg	Eutrema salsugineum (Saltwater cress) (Sisymbrium salsugineum)	-	nucleosome [GO:0000786]; nucleus [GO:0005634]	DNA binding [GO:0003677]; protein heterodimerization activity [GO:0046982]; structural constituent of chromatin [GO:0030527]	GO:0000786; GO:0003677; GO:0005634; GO:0030527; GO:0046982	-
g113236	33.8968	2.55619	0.432174	5.91473	3.32424e-09	8.96312e-09	-	-	A0A1Q3AQV7_CEPFO	DUF1666 domain-containing protein	CFOL_v3_01643	Cephalotus follicularis (Albany pitcher plant)	-	membrane [GO:0016020]	-	GO:0016020	-
g181770	16.2422	2.55607	0.636665	4.01478	5.95017e-05	0.00011874	-	-	A0A061EQ72_THECC	Polygalacturonase	TCM_021547	Theobroma cacao (Cacao) (Cocoa)	carbohydrate metabolic process [GO:0005975]	-	polygalacturonase activity [GO:0004650]	GO:0004650; GO:0005975	-
g525426	102.365	2.55601	0.248411	10.2895	7.86111e-25	3.61808e-24	-	-	A0A199VUR5_ANACO	Transcription factor JUNGBRUNNEN 1	ACMD2_04701	Ananas comosus (Pineapple) (Ananas ananas)	regulation of DNA-templated transcription [GO:0006355]	-	DNA binding [GO:0003677]	GO:0003677; GO:0006355	-
g119050	24.9825	2.55503	0.50924	5.01734	5.23924e-07	1.23069e-06	-	-	A0A061EA95_THECC	Hydroxyproline-rich glycoprotein family protein, putative isoform 2	TCM_011235	Theobroma cacao (Cacao) (Cocoa)	mRNA catabolic process [GO:0006402]	-	demethylase activity [GO:0032451]; mRNA binding [GO:0003729]	GO:0003729; GO:0006402; GO:0032451	-
g259258	622.173	2.55314	0.102945	24.8009	8.75866e-136	1.27214e-134	-	-	A0A1U8B2M6_NELNU	regulator of nonsense transcripts 1 homolog	LOC104606417 HUJ06_017518	Nelumbo nucifera (Sacred lotus)	nuclear-transcribed mRNA catabolic process, nonsense-mediated decay [GO:0000184]	cytoplasm [GO:0005737]	ATP binding [GO:0005524]; DNA binding [GO:0003677]; hydrolase activity [GO:0016787]; RNA binding [GO:0003723]; RNA helicase activity [GO:0003724]; zinc ion binding [GO:0008270]	GO:0000184; GO:0003677; GO:0003723; GO:0003724; GO:0005524; GO:0005737; GO:0008270; GO:0016787	-
g51134	16.0903	2.5525	0.621243	4.10869	3.9791e-05	8.07715e-05	-	-	A0A061F4G7_THECC	Cytochrome P450 93A3	TCM_024852	Theobroma cacao (Cacao) (Cocoa)	-	membrane [GO:0016020]	heme binding [GO:0020037]; iron ion binding [GO:0005506]; oxidoreductase activity, acting on paired donors, with incorporation or reduction of molecular oxygen, NAD(P)H as one donor, and incorporation of one atom of oxygen [GO:0016709]	GO:0005506; GO:0016020; GO:0016709; GO:0020037	-
g406410	272.036	2.55237	0.161579	15.7964	3.29311e-56	2.52734e-55	-	-	A0A1D1ZFY1_9ARAE	Protease HtpX	htpX_7 g.91039	Anthurium amnicola	proteolysis [GO:0006508]	membrane [GO:0016020]	metal ion binding [GO:0046872]; metalloendopeptidase activity [GO:0004222]	GO:0004222; GO:0006508; GO:0016020; GO:0046872	-
g106825	7.20464	2.55198	0.925867	2.75631	0.00584574	0.00940848	-	-	-	-	-	-	-	-	-	-	-
g105388	26.7911	2.55134	0.483581	5.27593	1.32084e-07	3.23662e-07	-	-	A0A151QRE7_CAJCA	Transposon TX1 uncharacterized	KK1_046313	Cajanus cajan (Pigeon pea) (Cajanus indicus)	-	-	-	-	-
g304236	15.8331	2.54996	0.632945	4.02872	5.60815e-05	0.000112259	-	-	-	-	-	-	-	-	-	-	-
g307737	44.4478	2.54762	0.370981	6.86726	6.54464e-12	2.02187e-11	-	-	A0A1D1XWQ2_9ARAE	Transcriptional activator HAA1	HAA1_2 HAA1_3 g.95072 g.95074	Anthurium amnicola	-	-	-	-	-
g150142	155.113	2.5473	0.200882	12.6806	7.57766e-37	4.41988e-36	-	-	A0A200PNE2_9MAGN	Enhancer of polycomb-like protein	BVC80_9063g78	Macleaya cordata	regulation of transcription by RNA polymerase II [GO:0006357]	Piccolo NuA4 histone acetyltransferase complex [GO:0032777]	-	GO:0006357; GO:0032777	-
g498901	240.339	2.54704	0.164329	15.4996	3.49087e-54	2.60827e-53	-	-	B8AVV8_ORYSI	DNA-directed RNA polymerase subunit (EC 2.7.7.6)	OsI_16437	Oryza sativa subsp. indica (Rice)	DNA-templated transcription [GO:0006351]	DNA-directed RNA polymerase complex [GO:0000428]; nucleus [GO:0005634]; plastid [GO:0009536]	DNA binding [GO:0003677]; DNA-directed 5'-3' RNA polymerase activity [GO:0003899]; metal ion binding [GO:0046872]	GO:0000428; GO:0003677; GO:0003899; GO:0005634; GO:0006351; GO:0009536; GO:0046872	-
g404565	5.22684	2.54614	1.08961	2.33674	0.0194528	0.0291892	-	-	-	-	-	-	-	-	-	-	-
g90564	17.6519	2.54614	0.593215	4.2921	1.76991e-05	3.70734e-05	-	-	-	-	-	-	-	-	-	-	-
g405750	133.515	2.5453	0.212638	11.9701	5.09751e-33	2.77968e-32	-	-	A0A1D1Z236_9ARAE	ABC transporter C family member 9	ABCC9_1 g.65258	Anthurium amnicola	-	membrane [GO:0016020]	ABC-type transporter activity [GO:0140359]; ATP binding [GO:0005524]; ATP hydrolysis activity [GO:0016887]	GO:0005524; GO:0016020; GO:0016887; GO:0140359	-
g444194	101.312	2.54398	0.245558	10.36	3.77001e-25	1.75186e-24	-	-	A0A199W3P4_ANACO	Putative respiratory burst oxidase	110103	Ananas comosus (Pineapple) (Ananas ananas)	-	membrane [GO:0016020]	calcium ion binding [GO:0005509]; oxidoreductase activity, acting on NAD(P)H, oxygen as acceptor [GO:0050664]; peroxidase activity [GO:0004601]	GO:0004601; GO:0005509; GO:0016020; GO:0050664	-
g398640	23.0173	2.54024	0.511783	4.96351	6.92294e-07	1.6117e-06	-	-	A0A1D6EN20_MAIZE	Heteroglycan glucosidase 1	ZEAMMB73_Zm00001d005453	Zea mays (Maize)	-	-	-	-	-
g527939	31.8934	2.54007	0.43588	5.82745	5.62815e-09	1.49916e-08	-	-	A0A178WD33_ARATH	RNL	AXX17_At1g07640	Arabidopsis thaliana (Mouse-ear cress)	tRNA splicing, via endonucleolytic cleavage and ligation [GO:0006388]	-	ATP binding [GO:0005524]; RNA ligase (ATP) activity [GO:0003972]	GO:0003972; GO:0005524; GO:0006388	-
g378821	8.89166	2.53949	0.831191	3.05524	0.00224878	0.00380957	-	-	-	-	-	-	-	-	-	-	-
g454303	17.8249	2.53805	0.594736	4.26752	1.97659e-05	4.1242e-05	-	-	A0A0P0XY01_ORYSJ	Os11g0104866 protein	Os11g0104866 OSNPB_110104866	Oryza sativa subsp. japonica (Rice)	intracellular protein transport [GO:0006886]; receptor-mediated endocytosis [GO:0006898]	clathrin coat of coated pit [GO:0030132]; clathrin coat of trans-Golgi network vesicle [GO:0030130]; clathrin complex [GO:0071439]	clathrin light chain binding [GO:0032051]; structural molecule activity [GO:0005198]	GO:0005198; GO:0006886; GO:0006898; GO:0030130; GO:0030132; GO:0032051; GO:0071439	-
g104504	7.1326	2.53788	0.916692	2.76852	0.0056311	0.0090897	-	-	A0A0U4WNY3_LILRE	Transcription factor basic helix-loop-helix	LrbHLH2	Lilium regale (Regal lily)	-	-	protein dimerization activity [GO:0046983]	GO:0046983	-
g130426	17.4294	2.53632	0.607215	4.17698	2.95411e-05	6.0603e-05	-	-	-	-	-	-	-	-	-	-	-
g487363	16.0501	2.53624	0.62248	4.07441	4.61308e-05	9.31406e-05	-	-	-	-	-	-	-	-	-	-	-
g215477	122.029	2.53442	0.227621	11.1344	8.53512e-29	4.28195e-28	-	-	-	-	-	-	-	-	-	-	-
g404888	15.9072	2.53422	0.618715	4.09594	4.20464e-05	8.51768e-05	-	-	-	-	-	-	-	-	-	-	-
g404574	31.839	2.53377	0.437565	5.79061	7.01319e-09	1.8573e-08	-	-	A0A061FBA6_THECC	Pentatricopeptide repeat superfamily protein, putative isoform 2	TCM_026836	Theobroma cacao (Cacao) (Cocoa)	-	-	-	-	-
g228874	12.4692	2.53273	0.721144	3.5121	0.000444586	0.000815906	PDK_30s772411g001	FAR1	A0A0K9PUS4_ZOSMR	Protein FAR1-RELATED SEQUENCE	ZOSMA_170G00280	Zostera marina (Eelgrass)	regulation of DNA-templated transcription [GO:0006355]	nucleus [GO:0005634]	zinc ion binding [GO:0008270]	GO:0005634; GO:0006355; GO:0008270	-
g175062	194.518	2.5325	0.176793	14.3246	1.53536e-46	1.03719e-45	WALNUT_00030998-RA	NF-YB	-	-	-	-	-	-	-	-	-
g272936	39.1173	2.53198	0.396043	6.39319	1.62461e-10	4.69008e-10	-	-	B9SEU1_RICCO	Kinase, putative (EC 1.3.1.74, EC 2.7.11.25)	RCOM_0105230	Ricinus communis (Castor bean)	protein phosphorylation [GO:0006468]	plasma membrane [GO:0005886]	ATP binding [GO:0005524]; oxidoreductase activity [GO:0016491]; protein serine/threonine kinase activity [GO:0004674]	GO:0004674; GO:0005524; GO:0005886; GO:0006468; GO:0016491	-
g59818	19.5008	2.53153	0.579613	4.36763	1.25604e-05	2.66125e-05	-	-	-	-	-	-	-	-	-	-	-
g312725	82.5889	2.53141	0.272904	9.27579	1.76302e-20	7.26557e-20	-	-	B6UHF4_MAIZE	Heat shock factor protein 1	-	Zea mays (Maize)	-	nucleus [GO:0005634]	DNA-binding transcription factor activity [GO:0003700]; sequence-specific DNA binding [GO:0043565]	GO:0003700; GO:0005634; GO:0043565	-
g284002	46.0129	2.53017	0.388333	6.51547	7.24632e-11	2.13131e-10	-	-	A0A200QQL4_9MAGN	Pleckstrin homology domain	BVC80_9019g29	Macleaya cordata	-	-	-	-	-
g124678	19.2543	2.52967	0.57219	4.42104	9.82285e-06	2.10224e-05	-	-	Q56YP6_ARATH	Water channel-like protein	At4g23400	Arabidopsis thaliana (Mouse-ear cress)	-	membrane [GO:0016020]	channel activity [GO:0015267]	GO:0015267; GO:0016020	-
g430130	8.83782	2.52879	0.829179	3.04975	0.00229035	0.00387622	-	-	A0A0K9PAH0_ZOSMR	valine--tRNA ligase (EC 6.1.1.9) (Valyl-tRNA synthetase)	ZOSMA_334G00120	Zostera marina (Eelgrass)	valyl-tRNA aminoacylation [GO:0006438]	cytosol [GO:0005829]	aminoacyl-tRNA editing activity [GO:0002161]; ATP binding [GO:0005524]; valine-tRNA ligase activity [GO:0004832]	GO:0002161; GO:0004832; GO:0005524; GO:0005829; GO:0006438	-
g476736	103.744	2.52844	0.250175	10.1067	5.1606e-24	2.32393e-23	-	-	A0A1U8AVR8_NELNU	protein furry homolog-like	LOC104608078	Nelumbo nucifera (Sacred lotus)	cell morphogenesis [GO:0000902]	cell cortex [GO:0005938]; site of polarized growth [GO:0030427]	-	GO:0000902; GO:0005938; GO:0030427	-
g497806	10.6506	2.52814	0.753842	3.35367	0.00079748	0.00142329	MDP0000265619	Nin-like	R7WD78_AEGTA	ABC transporter G family member 19	-	Aegilops tauschii (Tausch's goatgrass) (Aegilops squarrosa)	-	membrane [GO:0016020]	ABC-type transporter activity [GO:0140359]; ATP binding [GO:0005524]; ATP hydrolysis activity [GO:0016887]	GO:0005524; GO:0016020; GO:0016887; GO:0140359	-
g278890	478.019	2.52806	0.115976	21.7982	2.41292e-105	2.90818e-104	-	-	-	-	-	-	-	-	-	-	-
g389397	61.7702	2.52789	0.321663	7.85882	3.87776e-15	1.36483e-14	-	-	-	-	-	-	-	-	-	-	-
g436584	5.29529	2.52772	1.08223	2.33565	0.0195095	0.0292679	-	-	-	-	-	-	-	-	-	-	-
g301811	87.9341	2.5272	0.261728	9.65583	4.64374e-22	1.98625e-21	PK03054.1	HD-ZIP	-	-	-	-	-	-	-	-	-
g364938	158.694	2.52685	0.196865	12.8355	1.03758e-37	6.13513e-37	-	-	-	-	-	-	-	-	-	-	-
g54600	7.11314	2.52396	0.922711	2.73537	0.00623094	0.0099842	-	-	A0A1S3UL57_VIGRR	Peroxidase (EC 1.11.1.7)	LOC106766522	Vigna radiata var. radiata (Mung bean) (Phaseolus aureus)	hydrogen peroxide catabolic process [GO:0042744]; response to oxidative stress [GO:0006979]	extracellular region [GO:0005576]	heme binding [GO:0020037]; lactoperoxidase activity [GO:0140825]; metal ion binding [GO:0046872]	GO:0005576; GO:0006979; GO:0020037; GO:0042744; GO:0046872; GO:0140825	-
g9338	8.66258	2.51871	0.833865	3.02052	0.00252341	0.00425086	-	-	A0A1Q3BSL5_CEPFO	Exo_endo_phos domain-containing protein	CFOL_v3_14442	Cephalotus follicularis (Albany pitcher plant)	-	-	-	-	-
g401575	34.9937	2.51654	0.427261	5.88994	3.86343e-09	1.03869e-08	-	-	F2CU66_HORVV	Predicted protein	-	Hordeum vulgare subsp. vulgare (Domesticated barley)	-	membrane [GO:0016020]	heme binding [GO:0020037]; iron ion binding [GO:0005506]; monooxygenase activity [GO:0004497]; oxidoreductase activity, acting on paired donors, with incorporation or reduction of molecular oxygen [GO:0016705]	GO:0004497; GO:0005506; GO:0016020; GO:0016705; GO:0020037	-
g91742	8.6043	2.51365	0.847904	2.96454	0.00303132	0.00505352	-	-	A0A061F4D7_THECC	Pentatricopeptide repeat superfamily protein, putative isoform 1	TCM_026836	Theobroma cacao (Cacao) (Cocoa)	-	-	-	-	-
g49077	12.3144	2.51312	0.716348	3.50824	0.000451087	0.000827401	-	-	-	-	-	-	-	-	-	-	-
g241707	77.0304	2.51265	0.292247	8.59772	8.1317e-18	3.11654e-17	-	-	-	-	-	-	-	-	-	-	-
g381018	176.109	2.50928	0.187585	13.3768	8.26584e-41	5.14413e-40	-	-	Q9M7L9_ALLCE	Cysteine-sulphoxide lyase	-	Allium cepa (Onion)	-	membrane [GO:0016020]	carbon-sulfur lyase activity [GO:0016846]	GO:0016020; GO:0016846	-
g65687	5256.91	2.50917	0.0367627	68.2533	0	0	Ote100209250011	MYB_related	A0A0A7LYS8_ALBBR	Small heat shock protein	sHSP	Albuca bracteata (False sea onion) (Ornithogalum longebracteatum)	response to heat [GO:0009408]	-	-	GO:0009408	-
g390257	12.2058	2.50903	0.700439	3.58209	0.000340861	0.00063273	-	-	-	-	-	-	-	-	-	-	-
g495644	6.89163	2.50773	0.941351	2.66397	0.00772255	0.0122334	-	-	A0A1U8A1E4_NELNU	O-glucosyltransferase rumi homolog	LOC104596101	Nelumbo nucifera (Sacred lotus)	-	membrane [GO:0016020]	-	GO:0016020	-
g93139	10.4225	2.50687	0.762024	3.28975	0.00100276	0.0017698	-	-	-	-	-	-	-	-	-	-	-
g472875	7.03007	2.5066	0.940211	2.666	0.00767596	0.0121652	-	-	B9VI84_ORYSJ	Truncated keratin associated protein	pay1	Oryza sativa subsp. japonica (Rice)	-	intermediate filament [GO:0005882]	-	GO:0005882	-
g484421	22.6761	2.50463	0.513638	4.87625	1.08121e-06	2.48814e-06	-	-	A0A199W3J7_ANACO	Pentatricopeptide repeat-containing protein	ACMD2_06301	Ananas comosus (Pineapple) (Ananas ananas)	RNA modification [GO:0009451]	-	RNA binding [GO:0003723]	GO:0003723; GO:0009451	-
g244915	55.5699	2.50182	0.332406	7.52642	5.21507e-14	1.76106e-13	-	-	F2DFN8_HORVV	Predicted protein	-	Hordeum vulgare subsp. vulgare (Domesticated barley)	-	nucleus [GO:0005634]	-	GO:0005634	-
g506632	122.875	2.50079	0.22131	11.3	1.31291e-29	6.69843e-29	-	-	A0A1R3L5X1_ASPOF	DNA-directed RNA polymerase (EC 2.7.7.6)	A4U43_UnF8500	Asparagus officinalis (Garden asparagus)	DNA-templated transcription [GO:0006351]	DNA-directed RNA polymerase complex [GO:0000428]	DNA binding [GO:0003677]; DNA-directed 5'-3' RNA polymerase activity [GO:0003899]	GO:0000428; GO:0003677; GO:0003899; GO:0006351	-
g430817	8.70034	2.49942	0.859886	2.90668	0.00365283	0.0060332	-	-	W9QS08_9ROSA	Putative Xaa-Pro aminopeptidase P	L484_001412	Morus notabilis	-	cellular anatomical entity [GO:0110165]	metalloaminopeptidase activity [GO:0070006]	GO:0070006; GO:0110165	-
g342795	136.869	2.49778	0.211217	11.8256	2.87718e-32	1.54722e-31	-	-	A0A200QZD4_9MAGN	THO complex	BVC80_1825g75	Macleaya cordata	-	nucleus [GO:0005634]	-	GO:0005634	-
g208428	74.2839	2.49724	0.291407	8.56957	1.03875e-17	3.97076e-17	-	-	A0A1U8AWG5_NELNU	protein DMR6-LIKE OXYGENASE 2-like isoform X2	LOC104604595	Nelumbo nucifera (Sacred lotus)	-	-	metal ion binding [GO:0046872]; oxidoreductase activity [GO:0016491]	GO:0016491; GO:0046872	-
g517638	11.9558	2.49715	0.71366	3.49908	0.00046687	0.000855174	-	-	A0A178URC9_ARATH	SIGE	AXX17_At5g23770	Arabidopsis thaliana (Mouse-ear cress)	cellular response to light stimulus [GO:0071482]; DNA-templated transcription initiation [GO:0006352]	plastid [GO:0009536]	DNA binding [GO:0003677]; sigma factor activity [GO:0016987]	GO:0003677; GO:0006352; GO:0009536; GO:0016987; GO:0071482	-
g331520	1118.39	2.49524	0.0735577	33.9221	3.14173e-252	7.47336e-251	-	-	A0A1U8A412_NELNU	auxin transport protein BIG isoform X2	LOC104600002 HUJ06_005756	Nelumbo nucifera (Sacred lotus)	-	-	zinc ion binding [GO:0008270]	GO:0008270	-
g313143	84.6511	2.49463	0.27409	9.10151	8.90806e-20	3.60107e-19	Tp57577_TGAC_v2_mRNA33215	bHLH	-	-	-	-	-	-	-	-	-
g531037	23.9998	2.49388	0.50519	4.93652	7.95274e-07	1.845e-06	-	-	-	-	-	-	-	-	-	-	-
g289663	11.9831	2.4916	0.711842	3.50022	0.000464872	0.000851682	-	-	A0A1Q3D6E6_CEPFO	DUF260 domain-containing protein	CFOL_v3_31453	Cephalotus follicularis (Albany pitcher plant)	-	-	-	-	-
g425092	1119.84	2.48965	0.0749484	33.2182	5.88059e-242	1.34508e-240	-	-	A0A1D1Z9H4_9ARAE	ABSCISIC ACID-INSENSITIVE 5-like protein 5	ABF2_2 g.71270	Anthurium amnicola	abscisic acid-activated signaling pathway [GO:0009738]; positive regulation of DNA-templated transcription [GO:0045893]	nucleus [GO:0005634]	DNA-binding transcription factor activity [GO:0003700]	GO:0003700; GO:0005634; GO:0009738; GO:0045893	-
g267966	25.754	2.48811	0.481161	5.17106	2.32772e-07	5.60666e-07	-	-	A0A061F0H3_THECC	Protein DETOXIFICATION (Multidrug and toxic compound extrusion protein)	TCM_025768	Theobroma cacao (Cacao) (Cocoa)	xenobiotic detoxification by transmembrane export across the plasma membrane [GO:1990961]	membrane [GO:0016020]	antiporter activity [GO:0015297]; transmembrane transporter activity [GO:0022857]; xenobiotic transmembrane transporter activity [GO:0042910]	GO:0015297; GO:0016020; GO:0022857; GO:0042910; GO:1990961	-
g410262	17.1832	2.48803	0.584131	4.25937	2.05004e-05	4.27267e-05	-	-	A0A1U8FAY5_CAPAN	UPF0503 protein At3g09070, chloroplastic-like	T459_25899	Capsicum annuum (Capsicum pepper)	-	plasma membrane [GO:0005886]	-	GO:0005886	-
g177652	34.5581	2.4869	0.415242	5.98903	2.11093e-09	5.75565e-09	-	-	-	-	-	-	-	-	-	-	-
g175051	698.387	2.48675	0.0941296	26.4183	8.4345e-154	1.36781e-152	-	-	-	-	-	-	-	-	-	-	-
g247362	39.7475	2.48579	0.388876	6.39224	1.63476e-10	4.71888e-10	-	-	-	-	-	-	-	-	-	-	-
g519861	20.7007	2.48328	0.549122	4.52227	6.11808e-06	1.33122e-05	-	-	-	-	-	-	-	-	-	-	-
g234912	15.5499	2.48282	0.621269	3.99636	6.4323e-05	0.000128069	-	-	A0A0V0ILY6_SOLCH	Endoglucanase (EC 3.2.1.4)	-	Solanum chacoense (Chaco potato)	cellulose catabolic process [GO:0030245]	-	cellulase activity [GO:0008810]	GO:0008810; GO:0030245	-
g154794	69.7659	2.48173	0.303394	8.17989	2.84097e-16	1.04009e-15	-	-	-	-	-	-	-	-	-	-	-
g5578	10.1615	2.48138	0.78149	3.17519	0.00149738	0.00259094	-	-	A0A1R3K9A7_COCAP	Xylose isomerase (EC 5.3.1.5)	CCACVL1_02330	Corchorus capsularis (Jute)	D-xylose metabolic process [GO:0042732]	-	metal ion binding [GO:0046872]; xylose isomerase activity [GO:0009045]	GO:0009045; GO:0042732; GO:0046872	-
g79958	46.1513	2.48126	0.360527	6.8823	5.88956e-12	1.8225e-11	-	-	A0A200PVZ4_9MAGN	FYVE zinc finger	BVC80_9099g199	Macleaya cordata	-	-	metal ion binding [GO:0046872]	GO:0046872	-
g531035	15.4299	2.48001	0.628907	3.94337	8.03461e-05	0.000158371	-	-	-	-	-	-	-	-	-	-	-
g261534	6.73783	2.47911	0.954975	2.59599	0.00943184	0.0147954	-	-	A0A199UUG5_ANACO	cysteine dioxygenase (EC 1.13.11.20)	ACMD2_03392	Ananas comosus (Pineapple) (Ananas ananas)	detection of hypoxia [GO:0070483]; peptidyl-cysteine oxidation [GO:0018171]	-	cysteine dioxygenase activity [GO:0017172]; metal ion binding [GO:0046872]	GO:0017172; GO:0018171; GO:0046872; GO:0070483	-
g532634	15.2904	2.47774	0.631884	3.9212	8.81098e-05	0.000173101	-	-	-	-	-	-	-	-	-	-	-
g486324	39.294	2.47573	0.39267	6.30487	2.88445e-10	8.23027e-10	-	-	A0A199VS28_ANACO	LIMR family protein	ACMD2_08653	Ananas comosus (Pineapple) (Ananas ananas)	-	membrane [GO:0016020]	-	GO:0016020	-
g295076	69.8734	2.47332	0.293611	8.42378	3.64533e-17	1.3697e-16	-	-	-	-	-	-	-	-	-	-	-
g230878	27.6024	2.47316	0.475283	5.20355	1.95518e-07	4.73419e-07	-	-	A0A1Q3DHW6_CEPFO	DUF4283 domain-containing protein	CFOL_v3_35470	Cephalotus follicularis (Albany pitcher plant)	-	-	-	-	-
g131652	76.8025	2.46964	0.277302	8.90594	5.29359e-19	2.09452e-18	-	-	A0A199VSK9_ANACO	Putative leucine-rich repeat receptor-like protein kinase	ACMD2_04955	Ananas comosus (Pineapple) (Ananas ananas)	phosphorylation [GO:0016310]	-	kinase activity [GO:0016301]	GO:0016301; GO:0016310	-
g523007	93.271	2.46733	0.257278	9.59011	8.79877e-22	3.7367e-21	-	-	A0A1D1Y1P0_9ARAE	Protease Do-like 2, chloroplastic	DEGP2_4 g.61300	Anthurium amnicola	proteolysis [GO:0006508]	-	serine-type endopeptidase activity [GO:0004252]	GO:0004252; GO:0006508	-
g105054	183.623	2.46575	0.178999	13.7752	3.59292e-43	2.31693e-42	-	-	A0A1D1ZFN9_9ARAE	CLIP-associating protein 1-B	clasp1b_5 g.86187	Anthurium amnicola	-	cytoplasm [GO:0005737]	-	GO:0005737	-
g377479	6.82723	2.46427	0.956352	2.57674	0.00997369	0.0155964	-	-	A0A1U8AYA6_NELNU	UDP-glucose 4-epimerase (EC 5.1.3.-)	LOC104608756	Nelumbo nucifera (Sacred lotus)	galactose metabolic process [GO:0006012]; rRNA processing [GO:0006364]	cytosol [GO:0005829]	RNA binding [GO:0003723]; UDP-glucose 4-epimerase activity [GO:0003978]	GO:0003723; GO:0003978; GO:0005829; GO:0006012; GO:0006364	PATHWAY: Carbohydrate metabolism; galactose metabolism. {ECO:0000256|RuleBase:RU366046}.
g85803	27.3398	2.46401	0.46792	5.26589	1.39511e-07	3.41202e-07	-	-	A0A1D6JRL8_MAIZE	Syntaxin/t-SNARE family protein	ZEAMMB73_Zm00001d028054	Zea mays (Maize)	Golgi vesicle transport [GO:0048193]; protein transport [GO:0015031]	membrane [GO:0016020]	-	GO:0015031; GO:0016020; GO:0048193	-
g186156	11.9885	2.46331	0.705472	3.49172	0.000479927	0.000877597	-	-	A0A1D1Z4F4_9ARAE	Histidine--tRNA ligase	hisS_44 g.108731	Anthurium amnicola	-	-	ligase activity [GO:0016874]	GO:0016874	-
g371257	377.143	2.46171	0.127529	19.3032	5.04609e-83	5.18015e-82	-	-	B9MTW2_POPTR	FLZ-type domain-containing protein	POPTR_001G148700	Populus trichocarpa (Western balsam poplar) (Populus balsamifera subsp. trichocarpa)	-	-	-	-	-
g419400	21.9166	2.46142	0.522299	4.71267	2.44488e-06	5.49209e-06	-	-	A0A1S3ZI42_TOBAC	ankycorbin-like	LOC107787033	Nicotiana tabacum (Common tobacco)	-	-	-	-	-
g31754	44.0128	2.46132	0.365006	6.74324	1.54897e-11	4.70731e-11	-	-	A0A199WB50_ANACO	AP-1 complex subunit gamma	ACMD2_14420	Ananas comosus (Pineapple) (Ananas ananas)	intracellular protein transport [GO:0006886]; vesicle-mediated transport [GO:0016192]	AP-1 adaptor complex [GO:0030121]	-	GO:0006886; GO:0016192; GO:0030121	-
g323759	18.7732	2.46024	0.564825	4.35575	1.32611e-05	2.80419e-05	-	-	F2CZH6_HORVV	Predicted protein	-	Hordeum vulgare subsp. vulgare (Domesticated barley)	-	-	-	-	-
g349208	94.6415	2.45796	0.25057	9.80948	1.02495e-22	4.46324e-22	-	-	-	-	-	-	-	-	-	-	-
g356075	160.637	2.45593	0.195434	12.5665	3.22668e-36	1.85918e-35	-	-	A0A1D1ZHJ6_9ARAE	Spermatogenesis-associated protein 20	SPATA20_2 g.20755	Anthurium amnicola	carbohydrate metabolic process [GO:0005975]	-	-	GO:0005975	-
g483489	46.9149	2.45526	0.362643	6.77047	1.28367e-11	3.91639e-11	-	-	-	-	-	-	-	-	-	-	-
g332863	13.4558	2.45442	0.662449	3.70507	0.000211329	0.000400387	-	-	A0A1U8B9X0_NELNU	pentatricopeptide repeat-containing protein At4g08210	LOC104608532 HUJ06_013872	Nelumbo nucifera (Sacred lotus)	RNA modification [GO:0009451]	membrane [GO:0016020]	RNA binding [GO:0003723]	GO:0003723; GO:0009451; GO:0016020	-
g91838	11.897	2.45209	0.714611	3.43136	0.000600556	0.00108632	-	-	Q6Z157_ORYSJ	Oxidation resistance 1-like protein	OSJNBa0026I22.18 P0443H10.3	Oryza sativa subsp. japonica (Rice)	-	-	-	-	-
g212278	6.72218	2.45173	0.96957	2.52868	0.0114493	0.0177491	-	-	A0A200RCE0_9MAGN	UDP-glucuronosyl/UDP-glucosyltransferase	BVC80_1195g18	Macleaya cordata	-	-	UDP-glycosyltransferase activity [GO:0008194]	GO:0008194	-
g113805	8.44365	2.45022	0.834931	2.93463	0.00333944	0.00554077	-	-	-	-	-	-	-	-	-	-	-
g86584	5.11278	2.45004	1.08845	2.25094	0.0243893	0.0360549	-	-	A0A1U8AHL9_NELNU	protein CHUP1, chloroplastic	LOC104603059	Nelumbo nucifera (Sacred lotus)	chloroplast organization [GO:0009658]	chloroplast outer membrane [GO:0009707]	-	GO:0009658; GO:0009707	-
g385067	48.5985	2.44859	0.349316	7.00966	2.389e-12	7.53863e-12	-	-	-	-	-	-	-	-	-	-	-
g57375	7141.49	2.44761	0.0327933	74.6376	0	0	-	-	A0A1S2XW97_CICAR	methionine gamma-lyase-like	LOC101492525	Cicer arietinum (Chickpea) (Garbanzo)	transsulfuration [GO:0019346]	-	catalytic activity [GO:0003824]; pyridoxal phosphate binding [GO:0030170]	GO:0003824; GO:0019346; GO:0030170	-
g154336	5.06901	2.44641	1.08299	2.25893	0.0238877	0.0353544	-	-	A0A199V8K0_ANACO	Serine/threonine-protein kinase AGC1-7	ACMD2_24797	Ananas comosus (Pineapple) (Ananas ananas)	protein phosphorylation [GO:0006468]	-	ATP binding [GO:0005524]; protein kinase activity [GO:0004672]	GO:0004672; GO:0005524; GO:0006468	-
g530254	35.138	2.44639	0.41426	5.90545	3.51679e-09	9.4704e-09	-	-	-	-	-	-	-	-	-	-	-
g36179	67.2873	2.44542	0.294064	8.31594	9.10263e-17	3.38658e-16	-	-	A0A1U8BGP2_NELNU	putative glutamine amidotransferase PB2B2.05	LOC104613289	Nelumbo nucifera (Sacred lotus)	glutamine metabolic process [GO:0006541]	-	hydrolase activity, acting on carbon-nitrogen (but not peptide) bonds, in linear amides [GO:0016811]	GO:0006541; GO:0016811	-
g393898	786.115	2.44236	0.0868757	28.1133	6.73526e-174	1.18872e-172	-	-	A0A1J6IS72_NICAT	Ferredoxin-dependent glutamate synthase 1, chloroplasticmitochondrial	GLU1_0 A4A49_14589	Nicotiana attenuata (Coyote tobacco)	-	-	-	-	-
g188100	11.7429	2.4408	0.712499	3.42569	0.000613241	0.00110819	LPERR12G00330.1	WRKY	A0A1D1Z0K7_9ARAE	NEDD8-specific protease 1	NEDP1_1 g.96488	Anthurium amnicola	proteolysis [GO:0006508]	-	cysteine-type peptidase activity [GO:0008234]; deNEDDylase activity [GO:0019784]	GO:0006508; GO:0008234; GO:0019784	-
g511061	76.7399	2.44032	0.276294	8.83232	1.02524e-18	4.02526e-18	-	-	Q9AVQ2_SOLTU	Cytochrome P450	CYP71D4	Solanum tuberosum (Potato)	-	-	heme binding [GO:0020037]; iron ion binding [GO:0005506]; monooxygenase activity [GO:0004497]; oxidoreductase activity, acting on paired donors, with incorporation or reduction of molecular oxygen [GO:0016705]	GO:0004497; GO:0005506; GO:0016705; GO:0020037	-
g204528	56.7842	2.4397	0.321607	7.58598	3.29985e-14	1.12122e-13	-	-	A0A1S3YEW8_TOBAC	CDPK-related kinase 3	LOC107775516	Nicotiana tabacum (Common tobacco)	intracellular signal transduction [GO:0035556]; peptidyl-serine phosphorylation [GO:0018105]; protein autophosphorylation [GO:0046777]	cytoplasm [GO:0005737]; nucleus [GO:0005634]	ATP binding [GO:0005524]; calcium-dependent protein serine/threonine kinase activity [GO:0009931]; calmodulin binding [GO:0005516]; calmodulin-dependent protein kinase activity [GO:0004683]	GO:0004683; GO:0005516; GO:0005524; GO:0005634; GO:0005737; GO:0009931; GO:0018105; GO:0035556; GO:0046777	-
g108662	127.756	2.43798	0.223476	10.9094	1.03952e-27	5.10884e-27	-	-	A0A1U7YZ62_NELNU	topless-related protein 1-like isoform X4	LOC104588592	Nelumbo nucifera (Sacred lotus)	post-embryonic development [GO:0009791]; regulation of DNA-templated transcription [GO:0006355]; reproductive structure development [GO:0048608]; shoot system development [GO:0048367]	-	-	GO:0006355; GO:0009791; GO:0048367; GO:0048608	-
g123059	43.6669	2.43713	0.379961	6.41416	1.41605e-10	4.1045e-10	-	-	Q39986_HEMSP	Cysteine proteinase	SEN11	Hemerocallis sp. (Daylily)	proteolysis [GO:0006508]	-	cysteine-type peptidase activity [GO:0008234]	GO:0006508; GO:0008234	-
g238720	141.967	2.43574	0.204159	11.9306	8.1944e-33	4.45453e-32	-	-	A0A1D1Z6N0_9ARAE	Transcription factor MYB1R1	MY1R1_7 g.30708	Anthurium amnicola	-	-	DNA binding [GO:0003677]; zinc ion binding [GO:0008270]	GO:0003677; GO:0008270	-
g522919	11.6107	2.43546	0.70764	3.44167	0.000578139	0.0010476	-	-	A0A1D1ZBD1_9ARAE	CD40 ligand	CD40LG_0 g.17952	Anthurium amnicola	-	-	-	-	-
g227583	14.9781	2.43424	0.625211	3.89346	9.88236e-05	0.000193132	-	-	A0A1D6LDM7_MAIZE	Putative glycolipid transfer protein (GLTP) family protein	103628951 ZEAMMB73_Zm00001d035028	Zea mays (Maize)	ceramide transport [GO:0035627]; intermembrane lipid transfer [GO:0120009]	cytosol [GO:0005829]	ceramide 1-phosphate binding [GO:1902387]; ceramide 1-phosphate transfer activity [GO:1902388]	GO:0005829; GO:0035627; GO:0120009; GO:1902387; GO:1902388	-
g414405	61.6893	2.43246	0.307989	7.89788	2.83679e-15	1.00426e-14	-	-	-	-	-	-	-	-	-	-	-
g129058	4.86696	2.43021	1.11071	2.18798	0.028671	0.0419434	-	-	A0A1D1YC34_9ARAE	Early nodulin-like protein 2	At4g27520_0 g.19108	Anthurium amnicola	-	-	electron transfer activity [GO:0009055]	GO:0009055	-
g46279	18.4514	2.43007	0.5686	4.27378	1.9219e-05	4.01338e-05	Rsa1.0_00424.1_g00007.1	C2H2	-	-	-	-	-	-	-	-	-
g520468	48.1969	2.42829	0.347471	6.98847	2.77899e-12	8.74461e-12	-	-	A0A1R3II62_9ROSI	Protein translocase subunit SecA	COLO4_23129	Corchorus olitorius	protein import [GO:0017038]; protein targeting [GO:0006605]	membrane [GO:0016020]	ATP binding [GO:0005524]; chloroplast protein-transporting ATPase activity [GO:0016464]	GO:0005524; GO:0006605; GO:0016020; GO:0016464; GO:0017038	-
g227036	41.5095	2.4264	0.373352	6.49896	8.08782e-11	2.37332e-10	-	-	A0A061G797_THECC	Plant invertase/pectin methylesterase inhibitor superfamily protein	TCM_014952	Theobroma cacao (Cacao) (Cocoa)	negative regulation of catalytic activity [GO:0043086]	-	enzyme inhibitor activity [GO:0004857]	GO:0004857; GO:0043086	-
g433725	172.946	2.42562	0.184907	13.118	2.59619e-39	1.57505e-38	-	-	A0A1D1Z4F9_9ARAE	Phosphate carrier protein, mitochondrial	Slc25a3_7 g.54196	Anthurium amnicola	mitochondrial phosphate ion transmembrane transport [GO:1990547]; nitrogen compound transport [GO:0071705]; organic anion transport [GO:0015711]; organophosphate ester transport [GO:0015748]	mitochondrial inner membrane [GO:0005743]	inorganic phosphate transmembrane transporter activity [GO:0005315]	GO:0005315; GO:0005743; GO:0015711; GO:0015748; GO:0071705; GO:1990547	-
g205581	31.5112	2.42516	0.433415	5.59547	2.20023e-08	5.6545e-08	-	-	A0A1E5VYY0_9POAL	AUGMIN subunit 8	BAE44_0008640	Dichanthelium oligosanthes	-	-	-	-	-
g239418	304.13	2.42425	0.143647	16.8765	6.70157e-64	5.64668e-63	-	-	W9SKW7_9ROSA	Protease HtpX-2-like protein	L484_010766	Morus notabilis	proteolysis [GO:0006508]	-	metal ion binding [GO:0046872]; metalloendopeptidase activity [GO:0004222]	GO:0004222; GO:0006508; GO:0046872	-
g313423	6.78593	2.42397	0.959547	2.52616	0.0115317	0.0178679	-	-	K3XGU9_SETIT	DNA-directed RNA polymerase III subunit RPC3 (RNA polymerase III subunit C3)	101777320 SETIT_5G270500v2	Setaria italica (Foxtail millet) (Panicum italicum)	DNA-templated transcription [GO:0006351]	RNA polymerase III complex [GO:0005666]	single-stranded DNA binding [GO:0003697]	GO:0003697; GO:0005666; GO:0006351	-
g391691	6.66064	2.42362	0.930285	2.60524	0.00918096	0.0144213	-	-	-	-	-	-	-	-	-	-	-
g305560	632.299	2.42333	0.0988823	24.5072	1.23694e-132	1.76542e-131	-	-	-	-	-	-	-	-	-	-	-
g364478	88.1701	2.42259	0.276509	8.76135	1.92925e-18	7.52179e-18	-	-	-	-	-	-	-	-	-	-	-
g90830	11.403	2.42156	0.736318	3.28875	0.00100633	0.00177588	-	-	L7T9X9_ALLCE	MADS-box transcription factor	AG	Allium cepa (Onion)	positive regulation of transcription by RNA polymerase II [GO:0045944]	nucleus [GO:0005634]	DNA-binding transcription factor activity [GO:0003700]; protein dimerization activity [GO:0046983]; RNA polymerase II transcription regulatory region sequence-specific DNA binding [GO:0000977]	GO:0000977; GO:0003700; GO:0005634; GO:0045944; GO:0046983	-
g324524	9.96055	2.42036	0.775162	3.1224	0.00179386	0.00307541	-	-	A0A103YML8_CYNCS	Glycosyl transferase, family 14	Ccrd_009734	Cynara cardunculus var. scolymus (Globe artichoke) (Cynara scolymus)	-	membrane [GO:0016020]	glycosyltransferase activity [GO:0016757]	GO:0016020; GO:0016757	-
g464765	19.977	2.41988	0.540876	4.47399	7.6772e-06	1.65826e-05	-	-	-	-	-	-	-	-	-	-	-
g313533	1308.99	2.4198	0.0679527	35.6101	9.77281e-278	2.522e-276	-	-	A0A199W616_ANACO	Receptor-like protein kinase HSL1	ACMD2_02021	Ananas comosus (Pineapple) (Ananas ananas)	protein phosphorylation [GO:0006468]	membrane [GO:0016020]	ATP binding [GO:0005524]; protein kinase activity [GO:0004672]	GO:0004672; GO:0005524; GO:0006468; GO:0016020	-
g296540	28.0224	2.41967	0.455018	5.31775	1.05058e-07	2.59092e-07	-	-	A0A1D1XRI5_9ARAE	Putative mediator of RNA polymerase II transcription subunit 22	med22_1 g.105867	Anthurium amnicola	regulation of transcription by RNA polymerase II [GO:0006357]	mediator complex [GO:0016592]	transcription coregulator activity [GO:0003712]	GO:0003712; GO:0006357; GO:0016592	-
g412741	61.0959	2.41877	0.307185	7.87399	3.43496e-15	1.21172e-14	-	-	A0A199VET0_ANACO	Regulator of V-ATPase in vacuolar membrane protein 1	ACMD2_01900	Ananas comosus (Pineapple) (Ananas ananas)	-	-	-	-	-
g159609	362.525	2.41855	0.127463	18.9746	2.76546e-80	2.77678e-79	-	-	A0A200QTG6_9MAGN	SNF2-related	BVC80_577g21	Macleaya cordata	-	-	ATP binding [GO:0005524]; ATP-dependent chromatin remodeler activity [GO:0140658]; hydrolase activity [GO:0016787]	GO:0005524; GO:0016787; GO:0140658	-
g81266	41.1144	2.41756	0.382153	6.32615	2.51346e-10	7.19007e-10	-	-	A0A199VSA2_ANACO	Pentatricopeptide repeat-containing protein	ACMD2_17427	Ananas comosus (Pineapple) (Ananas ananas)	RNA modification [GO:0009451]	-	RNA binding [GO:0003723]; zinc ion binding [GO:0008270]	GO:0003723; GO:0008270; GO:0009451	-
g534592	4.97628	2.41613	1.10395	2.18862	0.0286246	0.0418821	-	-	-	-	-	-	-	-	-	-	-
g325198	18.1612	2.41514	0.563961	4.28246	1.84838e-05	3.86534e-05	-	-	-	-	-	-	-	-	-	-	-
g256394	17.9672	2.41475	0.576329	4.18989	2.7909e-05	5.74232e-05	-	-	A0A0B5L7E2_LILDA	Sucrose-phosphate synthase (EC 2.4.1.14)	SPS2	Lilium davidii var. unicolor	sucrose biosynthetic process [GO:0005986]	-	sucrose synthase activity [GO:0016157]; sucrose-phosphate synthase activity [GO:0046524]	GO:0005986; GO:0016157; GO:0046524	PATHWAY: Glycan biosynthesis; sucrose biosynthesis; sucrose from D-fructose 6-phosphate and UDP-alpha-D-glucose: step 1/2. {ECO:0000256|ARBA:ARBA00005027, ECO:0000256|RuleBase:RU368006}.
g418537	163.68	2.41448	0.189753	12.7244	4.33058e-37	2.53545e-36	-	-	-	-	-	-	-	-	-	-	-
g411832	19.8624	2.41356	0.548	4.40431	1.0612e-05	2.26473e-05	-	-	R7WF41_AEGTA	Threonine synthase 2, chloroplastic	-	Aegilops tauschii (Tausch's goatgrass) (Aegilops squarrosa)	-	-	-	-	-
g37197	9.80885	2.41248	0.793982	3.03846	0.0023779	0.00401833	-	-	A0A151R3N6_CAJCA	Retrotransposon gag domain-containing protein	KK1_041734	Cajanus cajan (Pigeon pea) (Cajanus indicus)	-	-	-	-	-
g499593	327.052	2.41214	0.133949	18.0079	1.68871e-72	1.56011e-71	-	-	-	-	-	-	-	-	-	-	-
g123060	29.5561	2.41207	0.441556	5.46266	4.69047e-08	1.18144e-07	-	-	-	-	-	-	-	-	-	-	-
g174837	9.81276	2.40634	0.764106	3.14922	0.00163709	0.00282186	-	-	-	-	-	-	-	-	-	-	-
g251852	16.2028	2.4057	0.606262	3.96809	7.24519e-05	0.000143478	-	-	A0A1D1YD52_9ARAE	Myeloid leukemia factor 1	MLF1_3 MLF1_1 g.110706 g.110711	Anthurium amnicola	-	cytoplasm [GO:0005737]	-	GO:0005737	-
g529517	4.94157	2.40564	1.09151	2.20397	0.0275266	0.040377	Rsa1.0_01894.1_g00003.1	WRKY	Q9ZVW0_ARATH	Putative retroelement pol polyprotein	At2g07010	Arabidopsis thaliana (Mouse-ear cress)	DNA integration [GO:0015074]	-	nucleic acid binding [GO:0003676]; zinc ion binding [GO:0008270]	GO:0003676; GO:0008270; GO:0015074	-
g378754	21.258	2.40555	0.522084	4.6076	4.07339e-06	8.99573e-06	-	-	-	-	-	-	-	-	-	-	-
g419992	36.1089	2.40517	0.399721	6.01714	1.77527e-09	4.85545e-09	-	-	A0A166G6L3_DAUCS	Uncharacterized protein	DCAR_001130	Daucus carota subsp. sativus (Carrot)	-	-	-	-	-
g392492	90.1732	2.40478	0.253897	9.47147	2.75926e-21	1.15845e-20	-	-	A0A200PM21_9MAGN	Phosphofructokinase domain	BVC80_8769g19	Macleaya cordata	fructose 6-phosphate metabolic process [GO:0006002]	-	6-phosphofructokinase activity [GO:0003872]; metal ion binding [GO:0046872]	GO:0003872; GO:0006002; GO:0046872	PATHWAY: Carbohydrate degradation; glycolysis; D-glyceraldehyde 3-phosphate and glycerone phosphate from D-glucose: step 3/4. {ECO:0000256|ARBA:ARBA00004679}.
g446494	581.837	2.40023	0.0999265	24.0199	1.72195e-127	2.37641e-126	-	-	A0A1U7ZN11_NELNU	serine/threonine-protein kinase EDR1 isoform X1	LOC104596160 HUJ06_020271	Nelumbo nucifera (Sacred lotus)	protein phosphorylation [GO:0006468]; regulation of DNA-templated transcription [GO:0006355]; signal transduction [GO:0007165]	cytoplasm [GO:0005737]	ATP binding [GO:0005524]; photoreceptor activity [GO:0009881]; protein kinase activity [GO:0004672]; protein serine/threonine kinase activity [GO:0004674]	GO:0004672; GO:0004674; GO:0005524; GO:0005737; GO:0006355; GO:0006468; GO:0007165; GO:0009881	-
g472496	30.9906	2.39557	0.435933	5.49527	3.90119e-08	9.87976e-08	-	-	A0A1U8Q3P6_NELNU	pollen-specific leucine-rich repeat extensin-like protein 3	LOC104593534	Nelumbo nucifera (Sacred lotus)	-	-	-	-	-
g37999	6.5748	2.39532	0.946814	2.52988	0.0114102	0.0176954	-	-	A0A0C9QUF0_9SPER	TSA: Wollemia nobilis Ref_Wollemi_Transcript_8932_1846 transcribed RNA sequence	-	Wollemia nobilis	-	-	ATP binding [GO:0005524]; hydrolase activity [GO:0016787]; nucleic acid binding [GO:0003676]; RNA helicase activity [GO:0003724]	GO:0003676; GO:0003724; GO:0005524; GO:0016787	-
g16941	17.9935	2.39195	0.572802	4.17588	2.96838e-05	6.08661e-05	GRMZM2G312201_P01	NAC	A0A103XXL8_CYNCS	Pentatricopeptide repeat-containing protein	Ccrd_023029	Cynara cardunculus var. scolymus (Globe artichoke) (Cynara scolymus)	RNA modification [GO:0009451]	-	RNA binding [GO:0003723]	GO:0003723; GO:0009451	-
g290527	342.061	2.39155	0.134832	17.7373	2.16209e-70	1.95862e-69	-	-	-	-	-	-	-	-	-	-	-
g109065	4.89812	2.39149	1.09511	2.18378	0.0289782	0.0423684	Vang01g01860.1	ARF	-	-	-	-	-	-	-	-	-
g505965	38.5866	2.39096	0.397977	6.00779	1.88071e-09	5.13828e-09	-	-	B9RTY5_RICCO	ATP binding protein, putative (EC 2.7.11.1)	RCOM_0913820	Ricinus communis (Castor bean)	positive regulation of transcription by RNA polymerase II [GO:0045944]	nucleus [GO:0005634]	ATP binding [GO:0005524]; ATP-dependent activity, acting on DNA [GO:0008094]; ATP-dependent chromatin remodeler activity [GO:0140658]; DNA binding [GO:0003677]; histone binding [GO:0042393]; protein serine/threonine kinase activity [GO:0004674]	GO:0003677; GO:0004674; GO:0005524; GO:0005634; GO:0008094; GO:0042393; GO:0045944; GO:0140658	-
g162363	40.8517	2.39095	0.38518	6.20735	5.38863e-10	1.51606e-09	-	-	A0A199VUS2_ANACO	Two-component response regulator	ACMD2_05779	Ananas comosus (Pineapple) (Ananas ananas)	cytokinin-activated signaling pathway [GO:0009736]; phosphorelay signal transduction system [GO:0000160]	nucleus [GO:0005634]	DNA binding [GO:0003677]; DNA-binding transcription factor activity [GO:0003700]	GO:0000160; GO:0003677; GO:0003700; GO:0005634; GO:0009736	-
g313250	4.82309	2.39013	1.12288	2.12858	0.033289	0.0482151	-	-	-	-	-	-	-	-	-	-	-
g325121	14.658	2.38995	0.628083	3.80515	0.000141716	0.000272822	-	-	-	-	-	-	-	-	-	-	-
g234510	4.79423	2.38776	1.11034	2.15047	0.0315178	0.0458206	Zpz_sc00812.1.g00250.1.am.mk	bZIP	A0A1U7YVR6_NELNU	F-box/kelch-repeat protein At1g55270-like	LOC104587497 HUJ06_031570	Nelumbo nucifera (Sacred lotus)	-	-	-	-	-
g526489	131.686	2.38742	0.215947	11.0556	2.05999e-28	1.02647e-27	-	-	Q75LD4_ORYSJ	Protein FAR1-RELATED SEQUENCE	LOC_Os03g62660 Os03g0843700 OSNPB_030843700	Oryza sativa subsp. japonica (Rice)	regulation of DNA-templated transcription [GO:0006355]	nucleus [GO:0005634]	zinc ion binding [GO:0008270]	GO:0005634; GO:0006355; GO:0008270	-
g372853	17.836	2.38698	0.56905	4.19467	2.73266e-05	5.63119e-05	-	-	A0A0V0YR98_9BILA	Glyceraldehyde-3-phosphate dehydrogenase, cytosolic	GAPC T12_7025	Trichinella patagoniensis	-	-	NAD binding [GO:0051287]; oxidoreductase activity, acting on the aldehyde or oxo group of donors, NAD or NADP as acceptor [GO:0016620]	GO:0016620; GO:0051287	-
g182034	85.3125	2.38662	0.272635	8.75388	2.06136e-18	8.03351e-18	-	-	-	-	-	-	-	-	-	-	-
g136145	6.4232	2.38624	0.944947	2.52526	0.0115612	0.0179117	-	-	A0A0P0V1N4_ORYSJ	Os01g0316600 protein	Os01g0316600 OSNPB_010316600	Oryza sativa subsp. japonica (Rice)	-	-	RNA binding [GO:0003723]	GO:0003723	-
g317845	58.1816	2.38551	0.316006	7.54895	4.38773e-14	1.48544e-13	-	-	-	-	-	-	-	-	-	-	-
g76527	562.803	2.38191	0.10217	23.3134	3.24485e-120	4.30197e-119	-	-	A0A1U8AIG1_NELNU	CHD3-type chromatin-remodeling factor PICKLE	LOC104603338 HUJ06_028837	Nelumbo nucifera (Sacred lotus)	chromatin remodeling [GO:0006338]	chromatin [GO:0000785]; nucleus [GO:0005634]	ATP binding [GO:0005524]; ATP hydrolysis activity [GO:0016887]; ATP-dependent chromatin remodeler activity [GO:0140658]; chromatin binding [GO:0003682]; DNA binding [GO:0003677]; helicase activity [GO:0004386]; histone binding [GO:0042393]; metal ion binding [GO:0046872]	GO:0000785; GO:0003677; GO:0003682; GO:0004386; GO:0005524; GO:0005634; GO:0006338; GO:0016887; GO:0042393; GO:0046872; GO:0140658	-
g190624	4.73272	2.37836	1.11885	2.12572	0.0335265	0.0485264	DCAR_006074	MYB_related	-	-	-	-	-	-	-	-	-
g531036	34.1481	2.37767	0.420794	5.65044	1.60036e-08	4.14025e-08	-	-	A0A199VG40_ANACO	Uncharacterized protein	ACMD2_08082	Ananas comosus (Pineapple) (Ananas ananas)	-	-	-	-	-
g118138	4.80851	2.37587	1.11092	2.13866	0.0324634	0.0470925	-	-	-	-	-	-	-	-	-	-	-
g113492	40.3972	2.37315	0.377442	6.28747	3.22681e-10	9.18652e-10	-	-	A0A1D1YV06_9ARAE	E3 SUMO-protein ligase pli1	pli1_0 g.96581	Anthurium amnicola	-	-	ligase activity [GO:0016874]; SUMO transferase activity [GO:0019789]; zinc ion binding [GO:0008270]	GO:0008270; GO:0016874; GO:0019789	-
g395000	136.502	2.37131	0.204124	11.617	3.37679e-31	1.77996e-30	-	-	A0A1D1ZHY4_9ARAE	Cellular nucleic acid-binding protein	Cnbp_1 g.36531	Anthurium amnicola	-	-	nucleic acid binding [GO:0003676]; zinc ion binding [GO:0008270]	GO:0003676; GO:0008270	-
g317319	112.292	2.37102	0.229008	10.3535	4.03546e-25	1.87428e-24	-	-	A0A061DI82_THECC	Ubiquitin-specific protease 17, putative isoform 1	TCM_000999	Theobroma cacao (Cacao) (Cocoa)	protein deubiquitination [GO:0016579]; ubiquitin-dependent protein catabolic process [GO:0006511]	cytosol [GO:0005829]; membrane [GO:0016020]; nucleus [GO:0005634]	cysteine-type deubiquitinase activity [GO:0004843]; cysteine-type endopeptidase activity [GO:0004197]; metal ion binding [GO:0046872]	GO:0004197; GO:0004843; GO:0005634; GO:0005829; GO:0006511; GO:0016020; GO:0016579; GO:0046872	-
g376063	33.7193	2.37065	0.412255	5.75044	8.90115e-09	2.34111e-08	-	-	-	-	-	-	-	-	-	-	-
g326621	213.865	2.3702	0.165163	14.3506	1.05591e-46	7.1573e-46	-	-	A0A1U8B767_NELNU	testis-expressed sequence 10 protein homolog isoform X5	LOC104607981	Nelumbo nucifera (Sacred lotus)	-	-	-	-	-
g176053	35.0798	2.36991	0.415487	5.70394	1.17067e-08	3.05658e-08	-	-	-	-	-	-	-	-	-	-	-
g114155	531.186	2.36597	0.104569	22.6258	2.41393e-113	3.07641e-112	-	-	A0A1R3JKR8_9ROSI	Phosphatase 2C (PP2C)-like protein	COLO4_15894	Corchorus olitorius	protein dephosphorylation [GO:0006470]	-	protein serine/threonine phosphatase activity [GO:0004722]	GO:0004722; GO:0006470	-
g103249	118.441	2.36547	0.226898	10.4253	1.90064e-25	8.90445e-25	-	-	A0A1S4A0A2_TOBAC	D-alanine--D-alanine ligase A-like	LOC107792325	Nicotiana tabacum (Common tobacco)	-	-	ligase activity [GO:0016874]	GO:0016874	-
g313382	14.3187	2.3652	0.629704	3.75606	0.000172611	0.000329688	-	-	A0A1J3EQ51_NOCCA	Protein TOPLESS	LC_TR2627_c0_g1_i1_g.8752	Noccaea caerulescens (Alpine penny-cress) (Thlaspi caerulescens)	post-embryonic development [GO:0009791]; regulation of DNA-templated transcription [GO:0006355]; reproductive structure development [GO:0048608]; shoot system development [GO:0048367]	-	-	GO:0006355; GO:0009791; GO:0048367; GO:0048608	-
g410287	58.0934	2.36392	0.325124	7.27081	3.57339e-13	1.16833e-12	-	-	A0A199UYZ2_ANACO	Putative receptor-like serine/threonine-protein kinase	ACMD2_06568	Ananas comosus (Pineapple) (Ananas ananas)	protein phosphorylation [GO:0006468]	membrane [GO:0016020]	ATP binding [GO:0005524]; protein kinase activity [GO:0004672]	GO:0004672; GO:0005524; GO:0006468; GO:0016020	-
g440602	12.7681	2.36313	0.664225	3.55773	0.000374072	0.000691762	-	-	A0A1D1XCV7_9ARAE	Putative WRKY transcription factor 17	WRKY17 g.30891	Anthurium amnicola	-	-	microtubule binding [GO:0008017]	GO:0008017	-
g236483	204.644	2.3623	0.166128	14.2198	6.90531e-46	4.62127e-45	-	-	A0A1D1XU00_9ARAE	Chaperone protein DnaJ	dnaJ_25 g.79997	Anthurium amnicola	protein folding [GO:0006457]; response to heat [GO:0009408]	endoplasmic reticulum [GO:0005783]	ATP binding [GO:0005524]; heat shock protein binding [GO:0031072]; metal ion binding [GO:0046872]; unfolded protein binding [GO:0051082]	GO:0005524; GO:0005783; GO:0006457; GO:0009408; GO:0031072; GO:0046872; GO:0051082	-
g487498	108.655	2.36219	0.228516	10.3371	4.7879e-25	2.21823e-24	-	-	-	-	-	-	-	-	-	-	-
g416905	17.5961	2.36158	0.564905	4.18049	2.90887e-05	5.97274e-05	-	-	-	-	-	-	-	-	-	-	-
g173256	147.832	2.36129	0.205247	11.5046	1.25036e-30	6.51961e-30	-	-	A0A1D6NJR9_MAIZE	Tetratricopeptide repeat (TPR)-containing protein	ZEAMMB73_Zm00001d044222	Zea mays (Maize)	embryo development ending in seed dormancy [GO:0009793]; response to water deprivation [GO:0009414]	cytosol [GO:0005829]; NatA complex [GO:0031415]; plastid [GO:0009536]; thylakoid [GO:0009579]	-	GO:0005829; GO:0009414; GO:0009536; GO:0009579; GO:0009793; GO:0031415	-
g393244	24.1517	2.35967	0.494685	4.77005	1.84177e-06	4.17552e-06	-	-	A0A1D6HQB4_MAIZE	Callose synthase 3	ZEAMMB73_Zm00001d018560	Zea mays (Maize)	-	membrane [GO:0016020]	-	GO:0016020	-
g330643	31.8985	2.35834	0.428195	5.50763	3.637e-08	9.23076e-08	-	-	A0A103YB00_CYNCS	Leucine-rich repeat-containing protein	Ccrd_015925	Cynara cardunculus var. scolymus (Globe artichoke) (Cynara scolymus)	protein phosphorylation [GO:0006468]	membrane [GO:0016020]	ATP binding [GO:0005524]; protein kinase activity [GO:0004672]	GO:0004672; GO:0005524; GO:0006468; GO:0016020	-
g247424	11.2549	2.35827	0.709613	3.32333	0.000889504	0.00157907	-	-	A0A1S4CR11_TOBAC	uncharacterized protein LOC107821624	LOC107821624	Nicotiana tabacum (Common tobacco)	-	-	-	-	-
g504249	172.739	2.35718	0.186386	12.6468	1.16508e-36	6.76461e-36	-	-	A0A1D1YJ12_9ARAE	Rotamase	HEN1_2 g.93222	Anthurium amnicola	-	-	O-methyltransferase activity [GO:0008171]; peptidyl-prolyl cis-trans isomerase activity [GO:0003755]; RNA methyltransferase activity [GO:0008173]	GO:0003755; GO:0008171; GO:0008173	-
g361876	103.907	2.35708	0.236518	9.96577	2.15208e-23	9.55441e-23	-	-	A0A200QLK5_9MAGN	Zinc finger protein	BVC80_1587g32	Macleaya cordata	regulation of DNA-templated transcription [GO:0006355]	nucleus [GO:0005634]	sequence-specific DNA binding [GO:0043565]; zinc ion binding [GO:0008270]	GO:0005634; GO:0006355; GO:0008270; GO:0043565	-
g129598	8.06211	2.355	0.851834	2.76462	0.00569891	0.00918961	-	-	A0A199V158_ANACO	MADS-box transcription factor 27	ACMD2_03285	Ananas comosus (Pineapple) (Ananas ananas)	positive regulation of transcription by RNA polymerase II [GO:0045944]	nucleus [GO:0005634]	DNA-binding transcription factor activity [GO:0003700]; protein dimerization activity [GO:0046983]; RNA polymerase II transcription regulatory region sequence-specific DNA binding [GO:0000977]	GO:0000977; GO:0003700; GO:0005634; GO:0045944; GO:0046983	-
g540046	75.011	2.35354	0.278461	8.45196	2.86454e-17	1.08097e-16	-	-	A0A1D1ZDR6_9ARAE	Putative tRNA/rRNA methyltransferase slr1673	slr1673_1 g.36335	Anthurium amnicola	RNA processing [GO:0006396]	-	RNA binding [GO:0003723]; RNA methyltransferase activity [GO:0008173]	GO:0003723; GO:0006396; GO:0008173	-
g533372	38.1628	2.35337	0.384967	6.11317	9.7673e-10	2.70874e-09	-	-	-	-	-	-	-	-	-	-	-
g412319	141.311	2.35158	0.20605	11.4127	3.61344e-30	1.86844e-29	Gh_A13G0768	bHLH	A0A199V5V0_ANACO	Pentatricopeptide repeat-containing protein, chloroplastic	ACMD2_14438	Ananas comosus (Pineapple) (Ananas ananas)	RNA modification [GO:0009451]	-	RNA binding [GO:0003723]; zinc ion binding [GO:0008270]	GO:0003723; GO:0008270; GO:0009451	-
g95384	7.99829	2.35099	0.86109	2.73025	0.00632872	0.010131	-	-	A0A1D6Q3G2_MAIZE	CLP protease regulatory subunit CLPX3 mitochondrial	ZEAMMB73_Zm00001d050822	Zea mays (Maize)	proteolysis [GO:0006508]	-	ATP binding [GO:0005524]; ATP hydrolysis activity [GO:0016887]; peptidase activity [GO:0008233]	GO:0005524; GO:0006508; GO:0008233; GO:0016887	-
g346683	567.088	2.35033	0.100489	23.389	5.52693e-121	7.35539e-120	-	-	A0A1J0I8W4_ALLCE	Lipoxygenase (EC 1.13.11.-)	-	Allium cepa (Onion)	fatty acid biosynthetic process [GO:0006633]; lipid oxidation [GO:0034440]; oxylipin biosynthetic process [GO:0031408]	-	metal ion binding [GO:0046872]; oxidoreductase activity, acting on single donors with incorporation of molecular oxygen, incorporation of two atoms of oxygen [GO:0016702]	GO:0006633; GO:0016702; GO:0031408; GO:0034440; GO:0046872	PATHWAY: Lipid metabolism; oxylipin biosynthesis. {ECO:0000256|RuleBase:RU003975}.
g262945	1985.65	2.34907	0.0558158	42.086	0	0	-	-	-	-	-	-	-	-	-	-	-
g194014	34.6827	2.34887	0.415783	5.64928	1.61123e-08	4.16798e-08	WALNUT_00030998-RA	NF-YB	-	-	-	-	-	-	-	-	-
g393233	15.8265	2.34827	0.602844	3.89531	9.80725e-05	0.000191745	-	-	-	-	-	-	-	-	-	-	-
g136483	4.81003	2.34598	1.09441	2.1436	0.0320649	0.0465723	-	-	-	-	-	-	-	-	-	-	-
g456260	71.4766	2.34595	0.283011	8.28926	1.13955e-16	4.22952e-16	-	-	Q7Y0Z0_MEDSA	TPR1	tpr1	Medicago sativa (Alfalfa)	-	-	-	-	-
g60875	373.002	2.34555	0.127134	18.4495	5.26465e-76	5.03843e-75	-	-	A0A1D1Z9A3_9ARAE	Breast carcinoma-amplified sequence 3	Bcas3_0 g.84711	Anthurium amnicola	autophagy [GO:0006914]	-	-	GO:0006914	-
g361568	13906.7	2.34554	0.0231406	101.361	0	0	-	-	A0A0A7LUA4_ALBBR	Heat shock protein 83-like protein	HSP83-1	Albuca bracteata (False sea onion) (Ornithogalum longebracteatum)	-	-	ATP binding [GO:0005524]; ATP hydrolysis activity [GO:0016887]; ATP-dependent protein folding chaperone [GO:0140662]; unfolded protein binding [GO:0051082]	GO:0005524; GO:0016887; GO:0051082; GO:0140662	-
g129280	12.7029	2.34462	0.664546	3.52815	0.000418477	0.000770027	-	-	A0A199VU92_ANACO	ADP-ribosylation factor GTPase-activating protein AGD3	ACMD2_19592	Ananas comosus (Pineapple) (Ananas ananas)	-	cytoplasm [GO:0005737]	GTPase activator activity [GO:0005096]; metal ion binding [GO:0046872]	GO:0005096; GO:0005737; GO:0046872	-
g502447	53.574	2.34426	0.334479	7.0087	2.40542e-12	7.58873e-12	-	-	A0A199UL67_ANACO	Poly(A) polymerase I	ACMD2_10436	Ananas comosus (Pineapple) (Ananas ananas)	mitochondrial mRNA polyadenylation [GO:0097222]; tRNA 3'-terminal CCA addition [GO:0001680]	mitochondrion [GO:0005739]	nucleotidyltransferase activity [GO:0016779]; RNA binding [GO:0003723]	GO:0001680; GO:0003723; GO:0005739; GO:0016779; GO:0097222	-
g83875	53.995	2.34368	0.326196	7.18489	6.72633e-13	2.17504e-12	Itr_sc001950.1_g00001.1	FAR1	-	-	-	-	-	-	-	-	-
g453042	173.282	2.3429	0.185335	12.6415	1.24728e-36	7.2359e-36	-	-	A0A1D1YSP9_9ARAE	Helicase SEN1	SEN1_13 SEN1_10 g.96668 g.96678	Anthurium amnicola	-	-	helicase activity [GO:0004386]	GO:0004386	-
g46281	49.0187	2.34281	0.339891	6.89284	5.46902e-12	1.69637e-11	-	-	A0A1R3GSS3_COCAP	Endonuclease/exonuclease/phosphatase	CCACVL1_23720	Corchorus capsularis (Jute)	-	membrane [GO:0016020]	exonuclease activity [GO:0004527]; nucleic acid binding [GO:0003676]; RNA-DNA hybrid ribonuclease activity [GO:0004523]	GO:0003676; GO:0004523; GO:0004527; GO:0016020	-
g46561	583.737	2.34233	0.101027	23.1852	6.42925e-119	8.47558e-118	-	-	A0A200Q2Y6_9MAGN	ubiquitinyl hydrolase 1 (EC 3.4.19.12)	BVC80_8659g5	Macleaya cordata	protein deubiquitination [GO:0016579]; ubiquitin-dependent protein catabolic process [GO:0006511]	-	cysteine-type deubiquitinase activity [GO:0004843]	GO:0004843; GO:0006511; GO:0016579	-
g292125	7.96015	2.34172	0.850861	2.75218	0.00592008	0.00951553	-	-	-	-	-	-	-	-	-	-	-
g375603	76.2495	2.34081	0.284494	8.22797	1.90411e-16	7.01602e-16	AA57G00161	-	A0A200RCJ8_9MAGN	Pentatricopeptide repeat	BVC80_1209g7	Macleaya cordata	RNA modification [GO:0009451]	-	RNA binding [GO:0003723]	GO:0003723; GO:0009451	-
g385169	1661.17	2.3402	0.0610356	38.3415	0	0	-	-	-	-	-	-	-	-	-	-	-
g320409	12.714	2.3401	0.669127	3.49724	0.000470093	0.000860739	-	-	A0A1D1ZJ29_9ARAE	Protein MITOFERRINLIKE 1, chloroplastic	MFL1_0 MFL1_4 g.79064 g.79073	Anthurium amnicola	nitrogen compound transport [GO:0071705]; organic anion transport [GO:0015711]; organophosphate ester transport [GO:0015748]; transmembrane transport [GO:0055085]	membrane [GO:0016020]	-	GO:0015711; GO:0015748; GO:0016020; GO:0055085; GO:0071705	-
g142069	199.719	2.33933	0.172924	13.5281	1.06783e-41	6.74449e-41	-	-	-	-	-	-	-	-	-	-	-
g41659	57.9908	2.33804	0.318801	7.33386	2.23611e-13	7.37652e-13	-	-	-	-	-	-	-	-	-	-	-
g135276	90.7412	2.33784	0.259249	9.01776	1.91975e-19	7.68724e-19	-	-	A0A1D6NYP3_MAIZE	SMAD/FHA domain-containing protein	ZEAMMB73_Zm00001d045744	Zea mays (Maize)	-	-	-	-	-
g59008	9.50806	2.33649	0.777956	3.00337	0.0026701	0.00448556	-	-	A0A199VJF0_ANACO	tetraacyldisaccharide 4'-kinase (EC 2.7.1.130)	ACMD2_19459	Ananas comosus (Pineapple) (Ananas ananas)	lipid A biosynthetic process [GO:0009245]; lipid X metabolic process [GO:2001289]; phosphorylation [GO:0016310]	mitochondrion [GO:0005739]	ATP binding [GO:0005524]; tetraacyldisaccharide 4'-kinase activity [GO:0009029]	GO:0005524; GO:0005739; GO:0009029; GO:0009245; GO:0016310; GO:2001289	PATHWAY: Glycolipid biosynthesis; lipid IV(A) biosynthesis; lipid IV(A) from (3R)-3-hydroxytetradecanoyl-[acyl-carrier-protein] and UDP-N-acetyl-alpha-D-glucosamine: step 6/6. {ECO:0000256|ARBA:ARBA00004870}.
g532603	33.2582	2.33639	0.421358	5.5449	2.9413e-08	7.5032e-08	-	-	W9RXS2_9ROSA	Lysine-specific demethylase 3B	L484_021606	Morus notabilis	histone H3-K9 demethylation [GO:0033169]; methylation [GO:0032259]	nucleus [GO:0005634]	histone H3K9 demethylase activity [GO:0032454]; methyltransferase activity [GO:0008168]; myosin XI tail binding [GO:0080115]	GO:0005634; GO:0008168; GO:0032259; GO:0032454; GO:0033169; GO:0080115	-
g409037	61.5494	2.3363	0.306707	7.61737	2.58896e-14	8.8386e-14	-	-	A0A199W9J6_ANACO	Thyroid adenoma-associated protein (thyroid adenoma-associated protein homolog)	LOC109711507 ACMD2_22330	Ananas comosus (Pineapple) (Ananas ananas)	cold acclimation [GO:0009631]; regulation of TOR signaling [GO:0032006]	-	-	GO:0009631; GO:0032006	-
g363733	15.7635	2.33477	0.601218	3.8834	0.000103007	0.000200887	-	-	-	-	-	-	-	-	-	-	-
g472755	6.20642	2.33464	0.997004	2.34165	0.0191986	0.0288309	-	-	-	-	-	-	-	-	-	-	-
g309466	31.492	2.3331	0.427014	5.46376	4.66151e-08	1.17436e-07	-	-	A0A1U7Z3Q3_NELNU	kinesin-like protein KIN-14D isoform X1	LOC104588939	Nelumbo nucifera (Sacred lotus)	microtubule-based movement [GO:0007018]; microtubule-based process [GO:0007017]	microtubule cytoskeleton [GO:0015630]	ATP binding [GO:0005524]; microtubule binding [GO:0008017]; microtubule motor activity [GO:0003777]	GO:0003777; GO:0005524; GO:0007017; GO:0007018; GO:0008017; GO:0015630	-
g47493	20.5689	2.33289	0.531954	4.3855	1.15717e-05	2.45997e-05	-	-	Q8H344_ORYSJ	Protein FAR1-RELATED SEQUENCE	Os07g0563600 OSNPB_070563600	Oryza sativa subsp. japonica (Rice)	regulation of DNA-templated transcription [GO:0006355]	nucleus [GO:0005634]	zinc ion binding [GO:0008270]	GO:0005634; GO:0006355; GO:0008270	-
g107775	72.1107	2.33274	0.287842	8.10423	5.30793e-16	1.92512e-15	-	-	A0A1U8BDS6_NELNU	1-aminocyclopropane-1-carboxylate oxidase homolog 1-like	LOC104610053	Nelumbo nucifera (Sacred lotus)	-	-	metal ion binding [GO:0046872]; oxidoreductase activity [GO:0016491]	GO:0016491; GO:0046872	-
g508678	6.29921	2.32957	0.949165	2.45433	0.0141146	0.0215843	-	-	-	-	-	-	-	-	-	-	-
g283746	12.5877	2.32908	0.666422	3.4949	0.000474243	0.000867771	-	-	-	-	-	-	-	-	-	-	-
g535696	1025.86	2.32892	0.0781219	29.8113	2.78915e-195	5.4334e-194	PSME_00013978-RA	SBP	A0A1J6JAW2_NICAT	ATP-dependent Clp protease proteolytic subunit (EC 3.4.21.92)	CLPP3 A4A49_05452	Nicotiana attenuata (Coyote tobacco)	proteolysis [GO:0006508]	plastid stroma [GO:0009532]	ATP-dependent peptidase activity [GO:0004176]; serine-type endopeptidase activity [GO:0004252]	GO:0004176; GO:0004252; GO:0006508; GO:0009532	-
g344	79.9198	2.32838	0.27066	8.60261	7.79237e-18	2.98731e-17	-	-	M4D5C6_BRARP	peroxidase (EC 1.11.1.7)	-	Brassica rapa subsp. pekinensis (Chinese cabbage) (Brassica pekinensis)	hydrogen peroxide catabolic process [GO:0042744]; response to oxidative stress [GO:0006979]	-	heme binding [GO:0020037]; lactoperoxidase activity [GO:0140825]; metal ion binding [GO:0046872]	GO:0006979; GO:0020037; GO:0042744; GO:0046872; GO:0140825	-
g412082	120.627	2.32539	0.217552	10.6889	1.1473e-26	5.52213e-26	-	-	-	-	-	-	-	-	-	-	-
g244108	157.513	2.32463	0.191896	12.114	8.90185e-34	4.93207e-33	-	-	A0A199UVE7_ANACO	DnaJ subfamily C member 7	ACMD2_13318	Ananas comosus (Pineapple) (Ananas ananas)	-	endoplasmic reticulum [GO:0005783]	-	GO:0005783	-
g207520	6.1838	2.32307	0.958404	2.4239	0.0153549	0.023361	-	-	-	-	-	-	-	-	-	-	-
g468414	13.9625	2.32295	0.633488	3.66692	0.000245489	0.000462477	-	-	A0A1J3DYZ2_NOCCA	Cell division control protein 48-like protein E	GA_TR18554_c4_g1_i1_g.59396	Noccaea caerulescens (Alpine penny-cress) (Thlaspi caerulescens)	cell division [GO:0051301]	-	ATP binding [GO:0005524]	GO:0005524; GO:0051301	-
g349292	21.757	2.32251	0.509471	4.55868	5.14769e-06	1.12651e-05	-	-	A0A1D1XTF1_9ARAE	Vacuolar protein sorting-associated protein 2 2	VPS2.2 g.46513	Anthurium amnicola	vacuolar transport [GO:0007034]	endosome [GO:0005768]	-	GO:0005768; GO:0007034	-
g9691	3209.88	2.32071	0.0450262	51.5413	0	0	-	-	A0A200R0H0_9MAGN	ABC transporter-like	BVC80_603g6	Macleaya cordata	-	membrane [GO:0016020]	ABC-type transporter activity [GO:0140359]; ATP binding [GO:0005524]; ATP hydrolysis activity [GO:0016887]	GO:0005524; GO:0016020; GO:0016887; GO:0140359	-
g303930	56.3212	2.31964	0.319067	7.27006	3.59319e-13	1.17466e-12	-	-	A0A1U8E8Y3_CAPAN	Protein SMG7	T459_26434	Capsicum annuum (Capsicum pepper)	nuclear-transcribed mRNA catabolic process, nonsense-mediated decay [GO:0000184]	telomerase holoenzyme complex [GO:0005697]	telomerase RNA binding [GO:0070034]; telomeric DNA binding [GO:0042162]	GO:0000184; GO:0005697; GO:0042162; GO:0070034	-
g518560	593.418	2.3192	0.0990636	23.4112	3.28702e-121	4.3828e-120	-	-	-	-	-	-	-	-	-	-	-
g229960	131.305	2.319	0.214915	10.7903	3.82593e-27	1.86263e-26	-	-	A0A1D1Y9G4_9ARAE	Ankyrin repeat protein nuc-2	nuc-2_2 g.81877	Anthurium amnicola	-	-	-	-	-
g295411	303.859	2.31698	0.143725	16.1209	1.81807e-58	1.42821e-57	-	-	A0A1R3L5R4_ASPOF	Structural maintenance of chromosomes protein	A4U43_UnF9420	Asparagus officinalis (Garden asparagus)	cell division [GO:0051301]; meiotic cell cycle [GO:0051321]; sister chromatid segregation [GO:0000819]	chromosome [GO:0005694]; nucleus [GO:0005634]	ATP binding [GO:0005524]; ATP hydrolysis activity [GO:0016887]	GO:0000819; GO:0005524; GO:0005634; GO:0005694; GO:0016887; GO:0051301; GO:0051321	-
g248470	152.723	2.31683	0.196966	11.7626	6.08525e-32	3.25797e-31	-	-	A0A118K0T0_CYNCS	Amidase	Ccrd_019889	Cynara cardunculus var. scolymus (Globe artichoke) (Cynara scolymus)	-	membrane [GO:0016020]	-	GO:0016020	-
g440833	492.048	2.3159	0.107687	21.5058	1.37313e-102	1.62349e-101	-	-	B9RUQ6_RICCO	Serine/threonine-protein kinase SAPK3, putative (EC 2.7.11.1)	RCOM_0855720	Ricinus communis (Castor bean)	intracellular signal transduction [GO:0035556]; protein phosphorylation [GO:0006468]	-	ATP binding [GO:0005524]; protein serine/threonine kinase activity [GO:0004674]	GO:0004674; GO:0005524; GO:0006468; GO:0035556	-
g406286	39.1244	2.3146	0.383512	6.03529	1.58682e-09	4.35023e-09	-	-	-	-	-	-	-	-	-	-	-
g46877	231.74	2.31328	0.156775	14.7554	2.83803e-49	1.99025e-48	-	-	A0A200R1W0_9MAGN	Zinc finger protein	BVC80_1543g155	Macleaya cordata	-	-	nucleic acid binding [GO:0003676]; zinc ion binding [GO:0008270]	GO:0003676; GO:0008270	-
g347111	31.0709	2.31327	0.43695	5.29414	1.19576e-07	2.9399e-07	-	-	-	-	-	-	-	-	-	-	-
g151746	412.617	2.31244	0.119933	19.2811	7.74476e-83	7.92436e-82	-	-	O81656_HEMSP	Aspergillus nuclease S1 (EC 3.1.30.1)	SA6	Hemerocallis sp. (Daylily)	DNA catabolic process [GO:0006308]	-	endoribonuclease activity [GO:0004521]; metal ion binding [GO:0046872]; nucleic acid binding [GO:0003676]; single-stranded DNA endodeoxyribonuclease activity [GO:0000014]	GO:0000014; GO:0003676; GO:0004521; GO:0006308; GO:0046872	-
g276767	6.24054	2.31202	0.954729	2.42165	0.0154504	0.0234947	-	-	-	-	-	-	-	-	-	-	-
g271394	1234.51	2.31158	0.0721604	32.0339	3.67438e-225	7.96182e-224	-	-	Q5Z9G6_ORYSJ	Os06g0710300 protein (cDNA clone:J023121B11, full insert sequence)	Os06g0710300 OSNPB_060710300	Oryza sativa subsp. japonica (Rice)	-	membrane [GO:0016020]	-	GO:0016020	-
g495668	20.2164	2.31092	0.527645	4.37969	1.18847e-05	2.5235e-05	-	-	-	-	-	-	-	-	-	-	-
g199864	57.273	2.30729	0.310913	7.42104	1.16208e-13	3.8737e-13	-	-	A0A1U8AYP0_NELNU	poly(A)-specific ribonuclease PARN isoform X2	LOC104608989	Nelumbo nucifera (Sacred lotus)	-	-	nucleic acid binding [GO:0003676]	GO:0003676	-
g418490	489.199	2.30483	0.107849	21.3709	2.49088e-101	2.91548e-100	-	-	-	-	-	-	-	-	-	-	-
g292044	411.258	2.30475	0.121485	18.9715	2.93278e-80	2.94373e-79	-	-	A0A199UYI5_ANACO	Pentatricopeptide repeat-containing protein, chloroplastic	ACMD2_07939	Ananas comosus (Pineapple) (Ananas ananas)	-	chloroplast [GO:0009507]	-	GO:0009507	-
g429342	737.337	2.30448	0.0940124	24.5125	1.08802e-132	1.55446e-131	-	-	-	-	-	-	-	-	-	-	-
g419994	37.381	2.30336	0.401078	5.74293	9.30547e-09	2.44538e-08	-	-	A0A175YD79_DAUCS	Ubiquitin-like protease family profile domain-containing protein	DCAR_031226	Daucus carota subsp. sativus (Carrot)	proteolysis [GO:0006508]	-	cysteine-type peptidase activity [GO:0008234]	GO:0006508; GO:0008234	-
g285813	80.5451	2.30197	0.264876	8.69075	3.60063e-18	1.39237e-17	-	-	A0A1U8BAJ9_NELNU	pentatricopeptide repeat-containing protein At4g19890 isoform X2	LOC104611417	Nelumbo nucifera (Sacred lotus)	-	-	-	-	-
g463142	32.4745	2.3008	0.420233	5.47506	4.37359e-08	1.10392e-07	-	-	A0A0F6ZH59_DENOF	Cellulose synthase-like A8 (EC 2.4.1.32)	CSLA8	Dendrobium officinale (Orchid)	cell wall organization [GO:0071555]	Golgi membrane [GO:0000139]	glucomannan 4-beta-mannosyltransferase activity [GO:0047259]	GO:0000139; GO:0047259; GO:0071555	-
g280024	786.671	2.30009	0.0871678	26.3869	1.93675e-153	3.13534e-152	-	-	-	-	-	-	-	-	-	-	-
g418721	13.8729	2.2988	0.645167	3.56311	0.000366492	0.000678462	-	-	A0A199VLM6_ANACO	Sodium/hydrogen exchanger 7	ACMD2_21243	Ananas comosus (Pineapple) (Ananas ananas)	sodium ion transport [GO:0006814]	membrane [GO:0016020]	solute:proton antiporter activity [GO:0015299]	GO:0006814; GO:0015299; GO:0016020	-
g513433	18.5494	2.29874	0.571565	4.02183	5.77468e-05	0.000115378	-	-	A0A1D1YV58_9ARAE	GDSL esterase/lipase 7	GLIP7_0 g.60904	Anthurium amnicola	-	-	hydrolase activity, acting on ester bonds [GO:0016788]	GO:0016788	-
g407218	38.6888	2.29872	0.383418	5.99533	2.03067e-09	5.54204e-09	-	-	A0A1E5UI61_9POAL	Protein MALE DISCOVERER 2	BAE44_0026410	Dichanthelium oligosanthes	protein phosphorylation [GO:0006468]	membrane [GO:0016020]	ATP binding [GO:0005524]; protein kinase activity [GO:0004672]	GO:0004672; GO:0005524; GO:0006468; GO:0016020	-
g124268	30.6476	2.2987	0.428014	5.37062	7.84661e-08	1.95268e-07	-	-	-	-	-	-	-	-	-	-	-
g248319	27.709	2.29813	0.448046	5.12923	2.90928e-07	6.96366e-07	-	-	A0A1D1YZ59_9ARAE	Serine/threonine-protein kinase RIO1 (EC 2.7.11.1)	RIOK1_4 g.61760	Anthurium amnicola	protein phosphorylation [GO:0006468]; ribosome biogenesis [GO:0042254]	cytoplasm [GO:0005737]	ATP binding [GO:0005524]; hydrolase activity [GO:0016787]; metal ion binding [GO:0046872]; protein serine kinase activity [GO:0106310]; protein serine/threonine kinase activity [GO:0004674]	GO:0004674; GO:0005524; GO:0005737; GO:0006468; GO:0016787; GO:0042254; GO:0046872; GO:0106310	-
g54394	12.3576	2.29806	0.67091	3.42528	0.000614165	0.00110972	-	-	A0A151SIK8_CAJCA	Transposon TX1 uncharacterized	KK1_000806	Cajanus cajan (Pigeon pea) (Cajanus indicus)	-	-	-	-	-
g374672	10.8379	2.29692	0.740153	3.1033	0.00191377	0.00327145	-	-	A0A1D6PK92_MAIZE	XS domain containing protein expressed	ZEAMMB73_Zm00001d048428	Zea mays (Maize)	RNA-mediated gene silencing [GO:0031047]	-	-	GO:0031047	-
g302045	6.17333	2.29664	0.952567	2.411	0.0159089	0.0241545	-	-	-	-	-	-	-	-	-	-	-
g479711	35.3678	2.29511	0.40018	5.73519	9.74047e-09	2.55586e-08	-	-	-	-	-	-	-	-	-	-	-
g122804	38.4121	2.29449	0.378588	6.06067	1.35558e-09	3.73238e-09	-	-	-	-	-	-	-	-	-	-	-
g433532	88.8339	2.29187	0.253677	9.03457	1.64649e-19	6.60817e-19	-	-	-	-	-	-	-	-	-	-	-
g111818	47.8068	2.29112	0.345135	6.63834	3.17234e-11	9.51261e-11	-	-	A0A1D6N6A5_MAIZE	DNA polymerase (EC 2.7.7.7)	ZEAMMB73_Zm00001d042713	Zea mays (Maize)	lagging strand elongation [GO:0006273]; leaf morphogenesis [GO:0009965]; mitotic DNA replication initiation [GO:1902975]	nucleus [GO:0005634]	DNA binding [GO:0003677]; DNA primase activity [GO:0003896]; DNA-directed DNA polymerase activity [GO:0003887]; nucleotide binding [GO:0000166]	GO:0000166; GO:0003677; GO:0003887; GO:0003896; GO:0005634; GO:0006273; GO:0009965; GO:1902975	-
g436046	57.1088	2.29027	0.327944	6.98373	2.87442e-12	9.0388e-12	-	-	A0A200PP38_9MAGN	PRONE domain	BVC80_9069g94	Macleaya cordata	-	-	guanyl-nucleotide exchange factor activity [GO:0005085]	GO:0005085	-
g333311	13.9231	2.2898	0.636786	3.59587	0.000323306	0.00060166	-	-	A0A0P0VV78_ORYSJ	Os03g0239200 protein	Os03g0239200 OSNPB_030239200	Oryza sativa subsp. japonica (Rice)	-	nucleus [GO:0005634]	-	GO:0005634	-
g12450	7.72137	2.28888	0.905898	2.52664	0.011516	0.0178455	-	-	V4LB69_EUTSA	Protein ROOT HAIR DEFECTIVE 3 homolog (EC 3.6.5.-) (Protein SEY1 homolog)	EUTSA_v10000778mg	Eutrema salsugineum (Saltwater cress) (Sisymbrium salsugineum)	-	endoplasmic reticulum membrane [GO:0005789]	GTP binding [GO:0005525]; GTPase activity [GO:0003924]	GO:0003924; GO:0005525; GO:0005789	-
g487006	843.007	2.28764	0.0844008	27.1045	8.72444e-162	1.47111e-160	-	-	-	-	-	-	-	-	-	-	-
g501457	36.4513	2.28612	0.408592	5.59513	2.20458e-08	5.66515e-08	Rsa1.0_02878.1_g00005.1	LBD	-	-	-	-	-	-	-	-	-
g464090	52.0493	2.28523	0.328301	6.96077	3.38407e-12	1.06152e-11	-	-	A0A1U7Z6E8_NELNU	protein WVD2-like 4 isoform X2	LOC104590846 HUJ06_018232	Nelumbo nucifera (Sacred lotus)	-	cytoplasm [GO:0005737]; microtubule [GO:0005874]	microtubule binding [GO:0008017]	GO:0005737; GO:0005874; GO:0008017	-
g17432	9.23392	2.28478	0.776781	2.94135	0.00326789	0.00542882	-	-	F2EDE7_HORVV	Predicted protein	-	Hordeum vulgare subsp. vulgare (Domesticated barley)	meiotic DNA double-strand break formation [GO:0042138]	-	-	GO:0042138	-
g241863	87.0729	2.28098	0.253915	8.98326	2.62857e-19	1.04896e-18	-	-	M8BKN1_AEGTA	Alpha-1,4 glucan phosphorylase (EC 2.4.1.1)	-	Aegilops tauschii (Tausch's goatgrass) (Aegilops squarrosa)	carbohydrate metabolic process [GO:0005975]	-	glycogen phosphorylase activity [GO:0008184]; linear malto-oligosaccharide phosphorylase activity [GO:0102250]; pyridoxal phosphate binding [GO:0030170]; SHG alpha-glucan phosphorylase activity [GO:0102499]	GO:0005975; GO:0008184; GO:0030170; GO:0102250; GO:0102499	-
g49553	128.269	2.27969	0.214307	10.6375	1.99414e-26	9.54882e-26	-	-	-	-	-	-	-	-	-	-	-
g306957	191.545	2.27588	0.173059	13.1509	1.68123e-39	1.02441e-38	-	-	-	-	-	-	-	-	-	-	-
g204073	95.7781	2.27475	0.243017	9.36045	7.9396e-21	3.30362e-20	-	-	A0A103XR79_CYNCS	DNA helicase (EC 3.6.4.12)	Ccrd_002540	Cynara cardunculus var. scolymus (Globe artichoke) (Cynara scolymus)	nucleotide-excision repair [GO:0006289]; transcription initiation at RNA polymerase II promoter [GO:0006367]	-	ATP binding [GO:0005524]; DNA binding [GO:0003677]; DNA helicase activity [GO:0003678]; hydrolase activity [GO:0016787]	GO:0003677; GO:0003678; GO:0005524; GO:0006289; GO:0006367; GO:0016787	-
g69226	7.56757	2.27212	0.880972	2.5791	0.00990572	0.0154979	-	-	-	-	-	-	-	-	-	-	-
g344757	326.344	2.27195	0.13758	16.5136	2.92757e-61	2.38485e-60	-	-	-	-	-	-	-	-	-	-	-
g106094	28.827	2.27136	0.446166	5.09084	3.5648e-07	8.46749e-07	-	-	A0A199UFB5_ANACO	65-kDa microtubule-associated protein 7	ACMD2_17125	Ananas comosus (Pineapple) (Ananas ananas)	microtubule cytoskeleton organization [GO:0000226]	-	microtubule binding [GO:0008017]	GO:0000226; GO:0008017	-
g41172	197.509	2.27058	0.168212	13.4983	1.59991e-41	1.00756e-40	-	-	-	-	-	-	-	-	-	-	-
g387375	10.422	2.27041	0.749138	3.03069	0.00243995	0.00411746	-	-	-	-	-	-	-	-	-	-	-
g199893	24.3383	2.27017	0.47735	4.75579	1.97674e-06	4.47028e-06	-	-	A0A1Q3DL01_CEPFO	DUF4283 domain-containing protein	CFOL_v3_36447	Cephalotus follicularis (Albany pitcher plant)	-	-	-	-	-
g169555	25.83	2.26911	0.464577	4.88426	1.0382e-06	2.39153e-06	-	-	-	-	-	-	-	-	-	-	-
g281842	316.918	2.26727	0.139496	16.2533	2.11598e-59	1.68256e-58	-	-	A0A200R5N9_9MAGN	Homeobox domain	BVC80_1835g451	Macleaya cordata	regulation of DNA-templated transcription [GO:0006355]	nucleus [GO:0005634]	DNA binding [GO:0003677]	GO:0003677; GO:0005634; GO:0006355	-
g121200	75.1721	2.26615	0.276343	8.20047	2.39445e-16	8.80071e-16	-	-	A0A199W020_ANACO	Pentatricopeptide repeat-containing protein, mitochondrial	ACMD2_20013	Ananas comosus (Pineapple) (Ananas ananas)	-	-	-	-	-
g81484	5.92653	2.26574	0.995338	2.27636	0.0228247	0.0339032	-	-	A0A1U7ZW77_NELNU	ATP-dependent DNA helicase mph1 isoform X1	LOC104596846 HUJ06_013465	Nelumbo nucifera (Sacred lotus)	double-strand break repair via synthesis-dependent strand annealing [GO:0045003]; interstrand cross-link repair [GO:0036297]; replication fork reversal [GO:0071932]	-	3'-5' DNA helicase activity [GO:0043138]; ATP binding [GO:0005524]; four-way junction DNA binding [GO:0000400]; four-way junction helicase activity [GO:0009378]; hydrolase activity [GO:0016787]	GO:0000400; GO:0005524; GO:0009378; GO:0016787; GO:0036297; GO:0043138; GO:0045003; GO:0071932	-
g197471	215.94	2.26535	0.164863	13.7408	5.78236e-43	3.71682e-42	-	-	A0A1Q3CER5_CEPFO	Ist1 domain-containing protein	CFOL_v3_22037	Cephalotus follicularis (Albany pitcher plant)	protein transport [GO:0015031]	-	-	GO:0015031	-
g106044	247.215	2.26526	0.151349	14.9671	1.20439e-50	8.58165e-50	-	-	-	-	-	-	-	-	-	-	-
g216551	10.502	2.26525	0.724754	3.12555	0.00177473	0.00304486	-	-	S5DZ32_ZINOF	Calcium dependent protein kinase 5	cdpk5	Zingiber officinale (Ginger) (Amomum zingiber)	protein phosphorylation [GO:0006468]	membrane [GO:0016020]	ATP binding [GO:0005524]; calcium ion binding [GO:0005509]; protein kinase activity [GO:0004672]	GO:0004672; GO:0005509; GO:0005524; GO:0006468; GO:0016020	-
g319627	19.9188	2.26491	0.543842	4.16464	3.11844e-05	6.38057e-05	-	-	M8CAY6_AEGTA	Putative serine/threonine-protein kinase Cx32, chloroplastic	-	Aegilops tauschii (Tausch's goatgrass) (Aegilops squarrosa)	protein phosphorylation [GO:0006468]	-	ATP binding [GO:0005524]; protein serine/threonine kinase activity [GO:0004674]	GO:0004674; GO:0005524; GO:0006468	-
g242411	22.9082	2.26434	0.497032	4.55572	5.22071e-06	1.14177e-05	-	-	A0A1D6P2M6_MAIZE	Argonaute101	ZEAMMB73_Zm00001d046438	Zea mays (Maize)	RNA-mediated gene silencing [GO:0031047]	-	-	GO:0031047	-
g449695	1583.89	2.26382	0.0601769	37.6194	0	0	-	-	A0A1U7ZVP9_NELNU	protein TIC110, chloroplastic-like	LOC104596701	Nelumbo nucifera (Sacred lotus)	protein import into chloroplast stroma [GO:0045037]	TOC-TIC supercomplex I [GO:0061927]	-	GO:0045037; GO:0061927	-
g175727	299.87	2.26294	0.136775	16.545	1.73878e-61	1.41975e-60	-	-	-	-	-	-	-	-	-	-	-
g194195	144.672	2.26131	0.194701	11.6142	3.48847e-31	1.83779e-30	-	-	A0A1U8NYY8_GOSHI	ABC transporter G family member 11-like	LOC107953329	Gossypium hirsutum (Upland cotton) (Gossypium mexicanum)	-	membrane [GO:0016020]	ABC-type transporter activity [GO:0140359]; ATP binding [GO:0005524]; ATP hydrolysis activity [GO:0016887]	GO:0005524; GO:0016020; GO:0016887; GO:0140359	-
g332942	6.01666	2.25955	0.962229	2.34824	0.0188624	0.0283503	-	-	-	-	-	-	-	-	-	-	-
g528465	15.2621	2.25839	0.609654	3.70438	0.000211912	0.000401356	-	-	-	-	-	-	-	-	-	-	-
g220322	9.05971	2.25785	0.780738	2.89194	0.00382869	0.00631136	-	-	-	-	-	-	-	-	-	-	-
g479971	58.6442	2.25713	0.309673	7.28875	3.12835e-13	1.0245e-12	-	-	A0A1U8YLV8_VIGUN	Plasma membrane intrinsic protein	PIP2:1	Vigna unguiculata (Cowpea)	-	membrane [GO:0016020]	channel activity [GO:0015267]	GO:0015267; GO:0016020	-
g518788	93.2112	2.25711	0.245569	9.19135	3.87953e-20	1.58432e-19	-	-	-	-	-	-	-	-	-	-	-
g393927	7.43122	2.25684	0.863202	2.6145	0.00893579	0.0140551	-	-	A0A1D6QCH8_MAIZE	E3 ubiquitin-protein ligase XBAT32	ZEAMMB73_Zm00001d052057	Zea mays (Maize)	-	-	ligase activity [GO:0016874]	GO:0016874	-
g494953	46.6653	2.2565	0.352149	6.40781	1.47627e-10	4.2711e-10	-	-	A0A199URY0_ANACO	Translational activator GCN1	ACMD2_00414	Ananas comosus (Pineapple) (Ananas ananas)	-	-	-	-	-
g338851	24.1982	2.25346	0.495611	4.54683	5.44599e-06	1.18955e-05	AT1G64100.2	NAC	A0A199V2M8_ANACO	Pentatricopeptide repeat-containing protein, mitochondrial (pentatricopeptide repeat-containing protein At5g12100, mitochondrial-like)	LOC109724122 ACMD2_11264	Ananas comosus (Pineapple) (Ananas ananas)	-	-	-	-	-
g437920	6.06061	2.25239	0.975319	2.30938	0.0209223	0.03125	-	-	-	-	-	-	-	-	-	-	-
g487811	347.555	2.25186	0.127039	17.7258	2.65288e-70	2.40245e-69	-	-	W9SDE2_9ROSA	Receptor-like protein kinase HAIKU2	L484_025520	Morus notabilis	protein phosphorylation [GO:0006468]	membrane [GO:0016020]	ATP binding [GO:0005524]; protein kinase activity [GO:0004672]	GO:0004672; GO:0005524; GO:0006468; GO:0016020	-
g236323	6.05331	2.25161	0.960782	2.34351	0.019103	0.0286981	-	-	A0A199VEN6_ANACO	Cytochrome P450 89A2	ACMD2_25803	Ananas comosus (Pineapple) (Ananas ananas)	-	-	heme binding [GO:0020037]; iron ion binding [GO:0005506]; monooxygenase activity [GO:0004497]; oxidoreductase activity, acting on paired donors, with incorporation or reduction of molecular oxygen [GO:0016705]	GO:0004497; GO:0005506; GO:0016705; GO:0020037	-
g205742	124.818	2.25037	0.212076	10.6112	2.64464e-26	1.26248e-25	-	-	-	-	-	-	-	-	-	-	-
g172522	23.78	2.25032	0.49746	4.52362	6.07909e-06	1.32309e-05	-	-	-	-	-	-	-	-	-	-	-
g302269	55.4622	2.25028	0.31735	7.09084	1.33302e-12	4.25392e-12	-	-	A0A1R3GHY6_COCAP	Histone deacetylase (EC 3.5.1.98)	CCACVL1_25706	Corchorus capsularis (Jute)	chromatin organization [GO:0006325]; histone deacetylation [GO:0016575]	nucleus [GO:0005634]	histone deacetylase activity [GO:0004407]; metal ion binding [GO:0046872]	GO:0004407; GO:0005634; GO:0006325; GO:0016575; GO:0046872	-
g237320	19.4249	2.24868	0.529084	4.25014	2.13641e-05	4.44606e-05	-	-	-	-	-	-	-	-	-	-	-
g104972	32.9595	2.24741	0.406998	5.52192	3.35317e-08	8.52509e-08	-	-	-	-	-	-	-	-	-	-	-
g379521	18.2052	2.24713	0.573914	3.91544	9.02393e-05	0.000177086	-	-	-	-	-	-	-	-	-	-	-
g404373	61.4316	2.24668	0.302742	7.42112	1.16138e-13	3.87183e-13	-	-	A0A199V3X9_ANACO	Pentatricopeptide repeat-containing protein	ACMD2_21673	Ananas comosus (Pineapple) (Ananas ananas)	RNA modification [GO:0009451]	-	RNA binding [GO:0003723]	GO:0003723; GO:0009451	-
g412801	548.663	2.24291	0.10124	22.1543	9.47667e-109	1.17561e-107	-	-	A0A199UH98_ANACO	uncharacterized protein LOC109725737	LOC109725737 ACMD2_15242	Ananas comosus (Pineapple) (Ananas ananas)	-	membrane [GO:0016020]	-	GO:0016020	-
g73038	79.1377	2.24045	0.261736	8.55996	1.12905e-17	4.31064e-17	-	-	Q9FSG2_NARPS	1-deoxy-D-xylulose-5-phosphate synthase (EC 2.2.1.7)	dxs	Narcissus pseudonarcissus (Daffodil)	1-deoxy-D-xylulose 5-phosphate biosynthetic process [GO:0052865]; terpenoid biosynthetic process [GO:0016114]; thiamine biosynthetic process [GO:0009228]	-	1-deoxy-D-xylulose-5-phosphate synthase activity [GO:0008661]; metal ion binding [GO:0046872]	GO:0008661; GO:0009228; GO:0016114; GO:0046872; GO:0052865	PATHWAY: Metabolic intermediate biosynthesis; 1-deoxy-D-xylulose 5-phosphate biosynthesis; 1-deoxy-D-xylulose 5-phosphate from D-glyceraldehyde 3-phosphate and pyruvate: step 1/1. {ECO:0000256|ARBA:ARBA00004980}.
g201415	185.252	2.24025	0.180094	12.4393	1.59804e-35	9.09721e-35	-	-	-	-	-	-	-	-	-	-	-
g37998	7.38078	2.23674	0.86207	2.59461	0.0094697	0.0148523	-	-	A0A1S3X2D8_TOBAC	Coatomer subunit gamma	LOC107760598	Nicotiana tabacum (Common tobacco)	endoplasmic reticulum to Golgi vesicle-mediated transport [GO:0006888]; intra-Golgi vesicle-mediated transport [GO:0006891]; intracellular protein transport [GO:0006886]; protein secretion [GO:0009306]	COPI vesicle coat [GO:0030126]; endoplasmic reticulum [GO:0005783]; endoplasmic reticulum-Golgi intermediate compartment [GO:0005793]; Golgi membrane [GO:0000139]	structural molecule activity [GO:0005198]	GO:0000139; GO:0005198; GO:0005783; GO:0005793; GO:0006886; GO:0006888; GO:0006891; GO:0009306; GO:0030126	-
g25121	6.02393	2.23654	0.966287	2.31457	0.0206365	0.0308528	Thecc1EG005333t1	bHLH	-	-	-	-	-	-	-	-	-
g520640	288.57	2.236	0.138494	16.145	1.2309e-58	9.68589e-58	-	-	A0A199UEU8_ANACO	G-type lectin S-receptor-like serine/threonine-protein kinase RLK1	ACMD2_04274	Ananas comosus (Pineapple) (Ananas ananas)	protein phosphorylation [GO:0006468]	membrane [GO:0016020]	ATP binding [GO:0005524]; carbohydrate binding [GO:0030246]; protein kinase activity [GO:0004672]	GO:0004672; GO:0005524; GO:0006468; GO:0016020; GO:0030246	-
g195377	11.8593	2.2344	0.67593	3.30566	0.000947515	0.00167652	-	-	A0A072UB59_MEDTR	AGC family Serine/Threonine kinase family protein	25497281 MTR_6g470940	Medicago truncatula (Barrel medic) (Medicago tribuloides)	intracellular signal transduction [GO:0035556]; peptidyl-serine phosphorylation [GO:0018105]	-	ATP binding [GO:0005524]; protein serine/threonine kinase activity [GO:0004674]	GO:0004674; GO:0005524; GO:0018105; GO:0035556	-
g227895	32.4832	2.23339	0.420795	5.30753	1.11119e-07	2.73654e-07	-	-	A0A200QRT9_9MAGN	Bromo adjacent homology (BAH) domain	BVC80_8309g4	Macleaya cordata	DNA-templated transcription [GO:0006351]	-	chromatin binding [GO:0003682]	GO:0003682; GO:0006351	-
g269062	150.526	2.23215	0.199149	11.2084	3.70842e-29	1.87458e-28	-	-	-	-	-	-	-	-	-	-	-
g171581	90.211	2.23077	0.247509	9.01289	2.00695e-19	8.03296e-19	-	-	-	-	-	-	-	-	-	-	-
g195396	5.99872	2.23058	0.963875	2.31418	0.020658	0.0308815	-	-	A0A200QD23_9MAGN	Snf7	BVC80_209g104	Macleaya cordata	vacuolar transport [GO:0007034]	endosome [GO:0005768]	-	GO:0005768; GO:0007034	-
g83512	13.4878	2.22819	0.657728	3.38771	0.000704794	0.00126579	Itr_sc001950.1_g00001.1	FAR1	-	-	-	-	-	-	-	-	-
g287261	800.068	2.22743	0.0843259	26.4145	9.34291e-154	1.51337e-152	KZV19552.1	ARR-B	-	-	-	-	-	-	-	-	-
g487232	5.97483	2.22719	0.966672	2.30398	0.0212239	0.0316718	-	-	-	-	-	-	-	-	-	-	-
g179062	23.6837	2.22703	0.509519	4.37085	1.23764e-05	2.6235e-05	-	-	A0A199VFX9_ANACO	Cytochrome P450 72A15	ACMD2_11980	Ananas comosus (Pineapple) (Ananas ananas)	-	membrane [GO:0016020]	heme binding [GO:0020037]; iron ion binding [GO:0005506]; monooxygenase activity [GO:0004497]; oxidoreductase activity, acting on paired donors, with incorporation or reduction of molecular oxygen [GO:0016705]	GO:0004497; GO:0005506; GO:0016020; GO:0016705; GO:0020037	-
g200612	166.798	2.22646	0.182989	12.1672	4.64772e-34	2.58943e-33	-	-	D6MK38_9ASPA	Transcription factor	-	Lycoris longituba	-	-	DNA binding [GO:0003677]	GO:0003677	-
g210907	92.0991	2.22446	0.254789	8.73062	2.53271e-18	9.84303e-18	-	-	U5PV00_HORVV	Brassinosteroid-6-oxidase	BRD	Hordeum vulgare subsp. vulgare (Domesticated barley)	-	-	heme binding [GO:0020037]; iron ion binding [GO:0005506]; monooxygenase activity [GO:0004497]; oxidoreductase activity, acting on paired donors, with incorporation or reduction of molecular oxygen [GO:0016705]	GO:0004497; GO:0005506; GO:0016705; GO:0020037	-
g277367	14.8407	2.22422	0.614525	3.61941	0.000295271	0.000551397	-	-	-	-	-	-	-	-	-	-	-
g436587	7.3055	2.22313	0.877392	2.5338	0.0112833	0.0175152	Rsa1.0_01791.1_g00001.1	GRAS	A0A151T9A1_CAJCA	Retrovirus-related Pol polyprotein from transposon TNT 1-94	KK1_018185	Cajanus cajan (Pigeon pea) (Cajanus indicus)	DNA integration [GO:0015074]	-	nucleic acid binding [GO:0003676]	GO:0003676; GO:0015074	-
g530256	465.749	2.22277	0.108441	20.4976	2.264e-93	2.51722e-92	-	-	A0A200R633_9MAGN	Cupin 1	BVC80_1835g562	Macleaya cordata	-	-	-	-	-
g191184	105.789	2.22217	0.228051	9.74418	1.95354e-22	8.44118e-22	-	-	A0A199VWN2_ANACO	Nonsense-mediated mRNA decay factor SMG8	ACMD2_06755	Ananas comosus (Pineapple) (Ananas ananas)	nuclear-transcribed mRNA catabolic process, nonsense-mediated decay [GO:0000184]	-	-	GO:0000184	-
g536728	14.8674	2.22041	0.65415	3.39434	0.000687949	0.0012372	-	-	-	-	-	-	-	-	-	-	-
g528486	42.5769	2.22011	0.366512	6.05741	1.38334e-09	3.80695e-09	-	-	A1XEH7_TOBAC	CYP81B2v2	-	Nicotiana tabacum (Common tobacco)	-	membrane [GO:0016020]	heme binding [GO:0020037]; iron ion binding [GO:0005506]; monooxygenase activity [GO:0004497]; oxidoreductase activity, acting on paired donors, with incorporation or reduction of molecular oxygen [GO:0016705]	GO:0004497; GO:0005506; GO:0016020; GO:0016705; GO:0020037	-
g95558	5.84066	2.22001	0.964989	2.30056	0.0214166	0.0319303	-	-	-	-	-	-	-	-	-	-	-
g243389	38252.1	2.21977	0.0179914	123.379	0	0	-	-	A0A1U7Z848_NELNU	ruBisCO large subunit-binding protein subunit beta, chloroplastic	LOC104592091	Nelumbo nucifera (Sacred lotus)	protein folding [GO:0006457]; protein refolding [GO:0042026]	-	ATP binding [GO:0005524]; ATP-dependent protein folding chaperone [GO:0140662]	GO:0005524; GO:0006457; GO:0042026; GO:0140662	-
g341453	31.2081	2.21859	0.430796	5.14997	2.60526e-07	6.25576e-07	-	-	A0A199W4D9_ANACO	Pentatricopeptide repeat-containing protein	ACMD2_08328	Ananas comosus (Pineapple) (Ananas ananas)	-	-	-	-	-
g397632	42.741	2.21851	0.361291	6.1405	8.22615e-10	2.28973e-09	-	-	A0A1J6J5Q0_NICAT	Stromal processing peptidase, chloroplastic	SPP_2 A4A49_08702	Nicotiana attenuata (Coyote tobacco)	-	-	metal ion binding [GO:0046872]	GO:0046872	-
g217151	301.665	2.21808	0.135911	16.3201	7.10705e-60	5.68036e-59	-	-	A0A1D1YMF9_9ARAE	Zinc finger CCCH domain-containing protein 44	At3g51120_7 g.74856	Anthurium amnicola	-	-	DNA binding [GO:0003677]; metal ion binding [GO:0046872]	GO:0003677; GO:0046872	-
g296001	463.136	2.21778	0.11291	19.6421	6.75305e-86	7.1099e-85	-	-	A0A1R3L742_ASPOF	DNA-directed RNA polymerase subunit (EC 2.7.7.6)	A4U43_UnF3880	Asparagus officinalis (Garden asparagus)	transcription by RNA polymerase II [GO:0006366]	DNA-directed RNA polymerase complex [GO:0000428]; nucleus [GO:0005634]	DNA binding [GO:0003677]; DNA-directed 5'-3' RNA polymerase activity [GO:0003899]; metal ion binding [GO:0046872]	GO:0000428; GO:0003677; GO:0003899; GO:0005634; GO:0006366; GO:0046872	-
g247650	45.3974	2.21774	0.352732	6.28733	3.22963e-10	9.19361e-10	-	-	A0A0P0YBS9_ORYSJ	Os12g0594200 protein	Os12g0594200 OSNPB_120594200	Oryza sativa subsp. japonica (Rice)	protein retention in Golgi apparatus [GO:0045053]; protein targeting to vacuole [GO:0006623]	extrinsic component of membrane [GO:0019898]	-	GO:0006623; GO:0019898; GO:0045053	-
g276168	20.6219	2.21562	0.510842	4.3372	1.44311e-05	3.04353e-05	Bostr.7128s0454.1.p	bHLH	A0A199VM52_ANACO	Pentatricopeptide repeat-containing protein	ACMD2_23186	Ananas comosus (Pineapple) (Ananas ananas)	RNA modification [GO:0009451]	-	RNA binding [GO:0003723]	GO:0003723; GO:0009451	-
g250592	141.155	2.21481	0.19762	11.2074	3.74928e-29	1.8949e-28	-	-	A0A1D1YDL6_9ARAE	MORC family CW-type zinc finger protein 4	MORC4_1 g.83800	Anthurium amnicola	positive regulation of defense response [GO:0031349]; positive regulation of response to biotic stimulus [GO:0002833]; positive regulation of response to external stimulus [GO:0032103]	-	ATP hydrolysis activity [GO:0016887]; endonuclease activity [GO:0004519]	GO:0002833; GO:0004519; GO:0016887; GO:0031349; GO:0032103	-
g14959	14.5556	2.21473	0.627131	3.53152	0.000413173	0.000760753	-	-	-	-	-	-	-	-	-	-	-
g52551	60.1132	2.21336	0.597218	3.70611	0.000210464	0.000398883	-	-	A0A200Q6B0_9MAGN	Zinc finger protein	BVC80_1707g135	Macleaya cordata	endoplasmic reticulum to Golgi vesicle-mediated transport [GO:0006888]; intracellular protein transport [GO:0006886]	COPII vesicle coat [GO:0030127]	zinc ion binding [GO:0008270]	GO:0006886; GO:0006888; GO:0008270; GO:0030127	-
g387435	332.559	2.2133	0.130026	17.022	5.64421e-65	4.80936e-64	-	-	A0A199UCX6_ANACO	Lipase	ACMD2_01153	Ananas comosus (Pineapple) (Ananas ananas)	-	-	-	-	-
g447704	16.0537	2.21288	0.585914	3.7768	0.000158859	0.000304214	-	-	A0A1S2Y493_CICAR	probable protein phosphatase 2C 12	LOC101510051	Cicer arietinum (Chickpea) (Garbanzo)	protein dephosphorylation [GO:0006470]	-	protein serine/threonine phosphatase activity [GO:0004722]	GO:0004722; GO:0006470	-
g502283	16.2232	2.21161	0.578084	3.82576	0.000130372	0.000252005	-	-	A0A199W6E2_ANACO	Serine/threonine-protein kinase (probable serine/threonine-protein kinase PBL25)	LOC109727906 ACMD2_13547	Ananas comosus (Pineapple) (Ananas ananas)	protein phosphorylation [GO:0006468]	-	ATP binding [GO:0005524]; protein serine/threonine kinase activity [GO:0004674]	GO:0004674; GO:0005524; GO:0006468	-
g206407	55.6746	2.21078	0.311496	7.09732	1.27203e-12	4.06254e-12	-	-	A0A061FF44_THECC	F-box with wd-40 2 isoform 1	TCM_034872	Theobroma cacao (Cacao) (Cocoa)	-	-	-	-	-
g446025	32.3521	2.21057	0.41329	5.34873	8.85756e-08	2.19567e-07	-	-	Q9SPL0_LACSA	Glycolate oxidase	-	Lactuca sativa (Garden lettuce)	-	-	oxidoreductase activity [GO:0016491]	GO:0016491	-
g273286	7.28436	2.20985	0.8705	2.5386	0.0111297	0.0172958	-	-	A0A199V967_ANACO	Chromatin modification-related protein EAF1 A	ACMD2_02523	Ananas comosus (Pineapple) (Ananas ananas)	-	NuA4 histone acetyltransferase complex [GO:0035267]	-	GO:0035267	-
g399032	39.6185	2.20908	0.372222	5.93484	2.94127e-09	7.95506e-09	-	-	A0A1Q3CY65_CEPFO	PseudoU_synth_2 domain-containing protein	CFOL_v3_28628	Cephalotus follicularis (Albany pitcher plant)	pseudouridine synthesis [GO:0001522]	membrane [GO:0016020]	pseudouridine synthase activity [GO:0009982]; RNA binding [GO:0003723]	GO:0001522; GO:0003723; GO:0009982; GO:0016020	-
g379991	49.6006	2.20711	0.332079	6.64635	3.00445e-11	9.0198e-11	-	-	A0A1U7ZV04_NELNU	2-C-methyl-D-erythritol 4-phosphate cytidylyltransferase (EC 2.7.7.60)	LOC104593902	Nelumbo nucifera (Sacred lotus)	isopentenyl diphosphate biosynthetic process, methylerythritol 4-phosphate pathway [GO:0019288]	-	2-C-methyl-D-erythritol 4-phosphate cytidylyltransferase activity [GO:0050518]	GO:0019288; GO:0050518	PATHWAY: Isoprenoid biosynthesis; isopentenyl diphosphate biosynthesis via DXP pathway; isopentenyl diphosphate from 1-deoxy-D-xylulose 5-phosphate: step 2/6. {ECO:0000256|ARBA:ARBA00004787}.
g258538	390.542	2.20681	0.117949	18.7098	4.11637e-78	4.03191e-77	-	-	-	-	-	-	-	-	-	-	-
g343607	5.94493	2.20649	0.973475	2.26661	0.0234138	0.0347192	-	-	A0A0K9PZF1_ZOSMR	Exocyst complex component EXO84C	ZOSMA_12G00890	Zostera marina (Eelgrass)	exocytosis [GO:0006887]; Golgi to plasma membrane transport [GO:0006893]; protein localization [GO:0008104]	exocyst [GO:0000145]	-	GO:0000145; GO:0006887; GO:0006893; GO:0008104	-
g513765	32.4918	2.20633	0.416491	5.29744	1.17441e-07	2.88841e-07	-	-	-	-	-	-	-	-	-	-	-
g453041	35.3174	2.20591	0.395944	5.57128	2.5287e-08	6.47544e-08	-	-	A0A072TNR6_MEDTR	tRNA-splicing endonuclease positive effector-like protein	11424341 MTR_8g020390	Medicago truncatula (Barrel medic) (Medicago tribuloides)	-	-	endonuclease activity [GO:0004519]; helicase activity [GO:0004386]	GO:0004386; GO:0004519	-
g383911	48.0312	2.20591	0.338376	6.51913	7.07182e-11	2.08151e-10	-	-	-	-	-	-	-	-	-	-	-
g420022	41.0626	2.20494	0.369444	5.96829	2.3976e-09	6.51802e-09	-	-	-	-	-	-	-	-	-	-	-
g49079	17.4971	2.20486	0.586727	3.7579	0.000171343	0.000327359	-	-	-	-	-	-	-	-	-	-	-
g329216	64.2396	2.20467	0.291372	7.56649	3.83434e-14	1.30062e-13	-	-	D3IVJ7_PHYED	RNA-directed DNA polymerase (EC 2.7.7.49)	-	Phyllostachys edulis (Tortoise shell bamboo) (Bambusa edulis)	DNA integration [GO:0015074]	-	nucleic acid binding [GO:0003676]	GO:0003676; GO:0015074	-
g257196	212.199	2.20178	0.164721	13.3667	9.46034e-41	5.88097e-40	-	-	A0A1D1XH30_9ARAE	Sugar transport protein 14	STP14_0 STP14_1 g.127280 g.127286	Anthurium amnicola	-	membrane [GO:0016020]	monosaccharide transmembrane transporter activity [GO:0015145]; symporter activity [GO:0015293]	GO:0015145; GO:0015293; GO:0016020	-
g413280	531.486	2.1999	0.104405	21.0707	1.47608e-98	1.70487e-97	-	-	A0A1D1YPF5_9ARAE	Centromere-associated protein E	CENPE_5 CENPE_4 g.76373 g.76375	Anthurium amnicola	-	-	-	-	-
g372734	105.113	2.19957	0.227437	9.67112	3.99982e-22	1.71454e-21	-	-	-	-	-	-	-	-	-	-	-
g266967	5.85276	2.19842	0.994347	2.21092	0.0270412	0.0397188	-	-	A0A1E5WAU4_9POAL	O-acyltransferase WSD1	BAE44_0004505	Dichanthelium oligosanthes	triglyceride biosynthetic process [GO:0019432]	plasma membrane [GO:0005886]	diacylglycerol O-acyltransferase activity [GO:0004144]	GO:0004144; GO:0005886; GO:0019432	PATHWAY: Glycerolipid metabolism; triacylglycerol biosynthesis. {ECO:0000256|ARBA:ARBA00004771}.; PATHWAY: Lipid metabolism. {ECO:0000256|ARBA:ARBA00005189}.
g261087	61.3357	2.19798	0.30583	7.18692	6.62712e-13	2.1437e-12	MDP0000254227	ERF	-	-	-	-	-	-	-	-	-
g373200	355.818	2.19722	0.124421	17.6596	8.58478e-70	7.7418e-69	-	-	M9T2Z4	9-cis-epoxycarotenoid dioxygenase	-	-	-	-	-	-	-
g251108	39.4517	2.19682	0.394268	5.57189	2.51989e-08	6.45406e-08	-	-	A0A1U8F002_CAPAN	Putative hydroxyacylglutathione hydrolase 2, chloroplast	T459_16661	Capsicum annuum (Capsicum pepper)	methylglyoxal catabolic process to D-lactate via S-lactoyl-glutathione [GO:0019243]	-	hydroxyacylglutathione hydrolase activity [GO:0004416]; metal ion binding [GO:0046872]	GO:0004416; GO:0019243; GO:0046872	-
g155076	379.376	2.1956	0.120339	18.2452	2.25983e-74	2.12993e-73	-	-	A0A200Q0K1_9MAGN	Phospholipase D (EC 3.1.4.4)	BVC80_695g14	Macleaya cordata	lipid catabolic process [GO:0016042]; phosphatidylcholine metabolic process [GO:0046470]	membrane [GO:0016020]	calcium ion binding [GO:0005509]; N-acylphosphatidylethanolamine-specific phospholipase D activity [GO:0070290]; phospholipase D activity [GO:0004630]	GO:0004630; GO:0005509; GO:0016020; GO:0016042; GO:0046470; GO:0070290	-
g496290	11.7376	2.195	0.699113	3.1397	0.00169123	0.00290908	-	-	A0A0K9PC71_ZOSMR	1,3-beta-glucan synthase (EC 2.4.1.34) (1,3-beta-glucan synthase)	ZOSMA_294G00260	Zostera marina (Eelgrass)	(1->3)-beta-D-glucan biosynthetic process [GO:0006075]; regulation of cell shape [GO:0008360]	1,3-beta-D-glucan synthase complex [GO:0000148]; plasma membrane [GO:0005886]	1,3-beta-D-glucan synthase activity [GO:0003843]; glucosyltransferase activity [GO:0046527]	GO:0000148; GO:0003843; GO:0005886; GO:0006075; GO:0008360; GO:0046527	-
g147905	51.0826	2.19356	0.338977	6.47112	9.72794e-11	2.84149e-10	-	-	-	-	-	-	-	-	-	-	-
g284574	265.973	2.19236	0.144894	15.1308	1.01392e-51	7.32335e-51	-	-	A0A1U8BMU0_NELNU	tRNA wybutosine-synthesizing protein 2/3/4 isoform X1	LOC104612804 HUJ06_024826	Nelumbo nucifera (Sacred lotus)	tRNA methylation [GO:0030488]	cytoplasm [GO:0005737]	tRNA 4-demethylwyosine alpha-amino-alpha-carboxypropyltransferase activity [GO:0102522]; tRNA methyltransferase activity [GO:0008175]	GO:0005737; GO:0008175; GO:0030488; GO:0102522	PATHWAY: tRNA modification; wybutosine-tRNA(Phe) biosynthesis. {ECO:0000256|ARBA:ARBA00004797}.
g471963	476.373	2.19192	0.108503	20.2015	9.48953e-91	1.03614e-89	-	-	A0A199VYK9_ANACO	Brefeldin A-inhibited guanine nucleotide-exchange protein 5	ACMD2_05243	Ananas comosus (Pineapple) (Ananas ananas)	protein transport [GO:0015031]; regulation of ARF protein signal transduction [GO:0032012]	cytosol [GO:0005829]; membrane [GO:0016020]	guanyl-nucleotide exchange factor activity [GO:0005085]	GO:0005085; GO:0005829; GO:0015031; GO:0016020; GO:0032012	-
g149813	13.2084	2.19127	0.645978	3.39218	0.000693386	0.00124658	-	-	Q9C9L3_ARATH	Putative regulator of chromosome condensation; 48393-44372 (Regulator of chromosome condensation (RCC1) family with FYVE zinc finger domain-containing protein)	At1g69710 AT1G69710 T6C23.9 T6C23_9	Arabidopsis thaliana (Mouse-ear cress)	-	-	metal ion binding [GO:0046872]	GO:0046872	-
g277353	10.1032	2.18991	0.741725	2.95245	0.00315261	0.00524448	-	-	A0A1U7ZJE7_NELNU	EIN3-binding F-box protein 1-like	LOC104593526	Nelumbo nucifera (Sacred lotus)	SCF-dependent proteasomal ubiquitin-dependent protein catabolic process [GO:0031146]	SCF ubiquitin ligase complex [GO:0019005]	-	GO:0019005; GO:0031146	-
g212867	8.53987	2.18876	0.803157	2.72519	0.00642645	0.0102828	-	-	A0A1E5UUA7_9POAL	Putative serine/threonine-protein kinase Cx32, chloroplastic	BAE44_0022528	Dichanthelium oligosanthes	protein phosphorylation [GO:0006468]	-	ATP binding [GO:0005524]; protein serine/threonine kinase activity [GO:0004674]	GO:0004674; GO:0005524; GO:0006468	-
g476046	34.9948	2.18864	0.399209	5.48242	4.19539e-08	1.06047e-07	-	-	-	-	-	-	-	-	-	-	-
g464899	76.7256	2.18681	0.267828	8.16496	3.21546e-16	1.1755e-15	-	-	-	-	-	-	-	-	-	-	-
g92303	8.68771	2.18662	0.780123	2.80292	0.0050642	0.00822444	-	-	A0A1R3KG39_9ROSI	Fatty acid hydroxylase	COLO4_08377	Corchorus olitorius	-	membrane [GO:0016020]	oxidoreductase activity [GO:0016491]	GO:0016020; GO:0016491	-
g216552	24.3318	2.18483	0.477649	4.57413	4.78202e-06	1.04952e-05	-	-	A0A199VAY1_ANACO	Calcium-dependent protein kinase 7	ACMD2_01246	Ananas comosus (Pineapple) (Ananas ananas)	protein phosphorylation [GO:0006468]	-	ATP binding [GO:0005524]; calcium ion binding [GO:0005509]; protein kinase activity [GO:0004672]	GO:0004672; GO:0005509; GO:0005524; GO:0006468	-
g381229	1108.48	2.18114	0.0754693	28.9011	1.15724e-183	2.15531e-182	-	-	-	-	-	-	-	-	-	-	-
g198280	2143.75	2.18088	0.051391	42.437	0	0	-	-	A0A061FL99_THECC	Catalase (EC 1.11.1.6)	TCM_034390	Theobroma cacao (Cacao) (Cocoa)	hydrogen peroxide catabolic process [GO:0042744]; response to hydrogen peroxide [GO:0042542]	cytoplasm [GO:0005737]; peroxisome [GO:0005777]; plasma membrane [GO:0005886]	catalase activity [GO:0004096]; heme binding [GO:0020037]; metal ion binding [GO:0046872]	GO:0004096; GO:0005737; GO:0005777; GO:0005886; GO:0020037; GO:0042542; GO:0042744; GO:0046872	-
g369196	50.461	2.18068	0.334016	6.52868	6.63507e-11	1.95564e-10	Bostr.7128s0454.1.p	bHLH	A0A199UJF5_ANACO	Pentatricopeptide repeat-containing protein	ACMD2_18984	Ananas comosus (Pineapple) (Ananas ananas)	cytidine to uridine editing [GO:0016554]; mitochondrial mRNA modification [GO:0080156]	mitochondrion [GO:0005739]	RNA binding [GO:0003723]	GO:0003723; GO:0005739; GO:0016554; GO:0080156	-
g258340	11.576	2.1805	0.693171	3.14569	0.00165695	0.00285399	-	-	-	-	-	-	-	-	-	-	-
g482803	5.90395	2.17824	1.02105	2.13333	0.0328974	0.0476923	-	-	-	-	-	-	-	-	-	-	-
g308285	28.9229	2.1781	0.436024	4.99538	5.87206e-07	1.37566e-06	-	-	-	-	-	-	-	-	-	-	-
g410600	117.897	2.1775	0.219117	9.93761	2.85608e-23	1.26478e-22	-	-	A0A0K9P9B9_ZOSMR	O-acyltransferase WSD1	ZOSMA_313G00030	Zostera marina (Eelgrass)	triglyceride biosynthetic process [GO:0019432]	plasma membrane [GO:0005886]	diacylglycerol O-acyltransferase activity [GO:0004144]; long-chain-alcohol O-fatty-acyltransferase activity [GO:0047196]	GO:0004144; GO:0005886; GO:0019432; GO:0047196	PATHWAY: Glycerolipid metabolism; triacylglycerol biosynthesis. {ECO:0000256|ARBA:ARBA00004771}.; PATHWAY: Lipid metabolism. {ECO:0000256|ARBA:ARBA00005189}.
g342588	24.4089	2.17749	0.466279	4.66993	3.01299e-06	6.71918e-06	-	-	-	-	-	-	-	-	-	-	-
g439918	80.5314	2.17735	0.257903	8.44253	3.10535e-17	1.1698e-16	-	-	J3L4Y1_ORYBR	Purple acid phosphatase (EC 3.1.3.2)	102710639	Oryza brachyantha (malo sina)	-	-	acid phosphatase activity [GO:0003993]; metal ion binding [GO:0046872]	GO:0003993; GO:0046872	-
g216934	5.63821	2.17706	0.983218	2.21422	0.0268135	0.0394115	-	-	A0A1U8B2I2_NELNU	pentatricopeptide repeat-containing protein At5g66520-like	LOC104606594	Nelumbo nucifera (Sacred lotus)	RNA modification [GO:0009451]	-	RNA binding [GO:0003723]; zinc ion binding [GO:0008270]	GO:0003723; GO:0008270; GO:0009451	-
g537000	18.7577	2.17678	0.535093	4.06804	4.74104e-05	9.55863e-05	-	-	A0A1U7YUU1_NELNU	Splicing factor Cactin	LOC104587206	Nelumbo nucifera (Sacred lotus)	mRNA cis splicing, via spliceosome [GO:0045292]	cytoplasm [GO:0005737]; spliceosomal complex [GO:0005681]	-	GO:0005681; GO:0005737; GO:0045292	-
g248633	154.762	2.17513	0.191513	11.3576	6.79925e-30	3.48931e-29	-	-	A0A1D1XRF2_9ARAE	4-hydroxyphenylpyruvate dioxygenase	HPPD g.58100	Anthurium amnicola	positive regulation of growth [GO:0045927]	-	dioxygenase activity [GO:0051213]	GO:0045927; GO:0051213	-
g386307	301.866	2.17512	0.133915	16.2426	2.52087e-59	2.00223e-58	OPUNC03G25490.2	G2-like	A0A199W4Y0_ANACO	Cationic amino acid transporter 5	ACMD2_02077	Ananas comosus (Pineapple) (Ananas ananas)	-	membrane [GO:0016020]	transmembrane transporter activity [GO:0022857]	GO:0016020; GO:0022857	-
g67416	7.21675	2.17509	0.870002	2.50009	0.0124161	0.0191461	-	-	-	-	-	-	-	-	-	-	-
g207127	22.8506	2.17238	0.498272	4.35982	1.30168e-05	2.75525e-05	-	-	A0A0A9DR78_ARUDO	Sfr2	-	Arundo donax (Giant reed) (Donax arundinaceus)	carbohydrate metabolic process [GO:0005975]	membrane [GO:0016020]	beta-glucosidase activity [GO:0008422]	GO:0005975; GO:0008422; GO:0016020	-
g465925	294.671	2.17178	0.145703	14.9055	3.03417e-50	2.1499e-49	-	-	A0A1D1Y4F8_9ARAE	Chaperonin	groL_3 g.28283	Anthurium amnicola	-	-	-	-	-
g378755	14.3639	2.17101	0.607312	3.57479	0.000350506	0.000649772	676773852	M-type_MADS	-	-	-	-	-	-	-	-	-
g404311	353.082	2.17075	0.124404	17.4492	3.4912e-68	3.09745e-67	-	-	A0A1D1YKT0_9ARAE	Putative serine/threonine-protein kinase At1g18390	At1g18390_30 g.103694	Anthurium amnicola	protein phosphorylation [GO:0006468]	membrane [GO:0016020]	ATP binding [GO:0005524]; polysaccharide binding [GO:0030247]; protein kinase activity [GO:0004672]	GO:0004672; GO:0005524; GO:0006468; GO:0016020; GO:0030247	-
g30888	35.7521	2.1707	0.38605	5.62285	1.87834e-08	4.84773e-08	-	-	A0A199W975_ANACO	Myosin-15	ACMD2_14929	Ananas comosus (Pineapple) (Ananas ananas)	actin filament organization [GO:0007015]; actin filament-based movement [GO:0030048]	myosin complex [GO:0016459]	actin binding [GO:0003779]; ATP binding [GO:0005524]; calmodulin binding [GO:0005516]; cytoskeletal motor activity [GO:0003774]	GO:0003774; GO:0003779; GO:0005516; GO:0005524; GO:0007015; GO:0016459; GO:0030048	-
g255416	643.499	2.17032	0.0945935	22.9437	1.70336e-116	2.21215e-115	PK03054.1	HD-ZIP	B9HSV5_POPTR	AWPM-19-like family protein	POPTR_010G064200	Populus trichocarpa (Western balsam poplar) (Populus balsamifera subsp. trichocarpa)	-	membrane [GO:0016020]	-	GO:0016020	-
g230714	203.726	2.17011	0.167321	12.9697	1.81668e-38	1.08752e-37	-	-	A0A164UST5_DAUCS	Protein ROOT HAIR DEFECTIVE 3 homolog (EC 3.6.5.-) (Protein SEY1 homolog)	DCAR_026383	Daucus carota subsp. sativus (Carrot)	-	endoplasmic reticulum membrane [GO:0005789]	GTP binding [GO:0005525]; GTPase activity [GO:0003924]	GO:0003924; GO:0005525; GO:0005789	-
g8022	37.3931	2.16809	0.382093	5.67425	1.39296e-08	3.61942e-08	-	-	A0A199UF22_ANACO	CSC1-like protein RXW8	ACMD2_19542	Ananas comosus (Pineapple) (Ananas ananas)	-	membrane [GO:0016020]	calcium activated cation channel activity [GO:0005227]	GO:0005227; GO:0016020	-
g262363	7.3284	2.16667	0.899903	2.40767	0.0160546	0.0243592	-	-	A0A0V0HUD6_SOLCH	Putative ovule protein	-	Solanum chacoense (Chaco potato)	-	-	-	-	-
g36582	14.228	2.16558	0.611012	3.54425	0.000393731	0.000726518	-	-	A0A0V0H5X5_SOLCH	Putative ovule protein	-	Solanum chacoense (Chaco potato)	-	-	-	-	-
g262366	18.4536	2.16556	0.556561	3.89097	9.98453e-05	0.000195047	-	-	A0A199UV79_ANACO	Pentatricopeptide repeat-containing protein, mitochondrial	ACMD2_13115	Ananas comosus (Pineapple) (Ananas ananas)	-	-	-	-	-
g37138	329.89	2.16556	0.135038	16.0367	7.08104e-58	5.53156e-57	-	-	-	-	-	-	-	-	-	-	-
g296541	80.1244	2.16217	0.265214	8.15252	3.56411e-16	1.30143e-15	-	-	-	-	-	-	-	-	-	-	-
g244097	189.206	2.16153	0.170739	12.6598	9.87258e-37	5.7405e-36	-	-	-	-	-	-	-	-	-	-	-
g10590	5.75175	2.15949	0.982171	2.19869	0.0279002	0.0408971	-	-	G7JQK5_MEDTR	Putative carboxynorspermidine synthase (EC 1.5.1.43) (Saccharopine dehydrogenase)	11443259 MTR_4g076230 MtrunA17_Chr4g0038911	Medicago truncatula (Barrel medic) (Medicago tribuloides)	-	-	oxidoreductase activity [GO:0016491]	GO:0016491	-
g400614	44.3664	2.15948	0.350902	6.15409	7.55077e-10	2.10656e-09	-	-	-	-	-	-	-	-	-	-	-
g503131	382.702	2.15941	0.122588	17.6151	1.88586e-69	1.69467e-68	-	-	-	-	-	-	-	-	-	-	-
g165604	8.59289	2.15869	0.798617	2.70304	0.00687087	0.0109457	-	-	A0A1S2XNF5_CICAR	probable protein phosphatase 2C 33	LOC101491942	Cicer arietinum (Chickpea) (Garbanzo)	protein dephosphorylation [GO:0006470]	-	protein serine/threonine phosphatase activity [GO:0004722]	GO:0004722; GO:0006470	-
g145062	5.71376	2.15772	0.995458	2.16756	0.0301918	0.0440255	-	-	-	-	-	-	-	-	-	-	-
g418731	116.607	2.15591	0.222356	9.69577	3.1427e-22	1.35086e-21	-	-	A0A1D1Y0G2_9ARAE	Sodium/hydrogen exchanger 7	NHX7_0 g.89269	Anthurium amnicola	sodium ion transport [GO:0006814]	membrane [GO:0016020]	solute:proton antiporter activity [GO:0015299]	GO:0006814; GO:0015299; GO:0016020	-
g190123	1227.42	2.15578	0.0687471	31.3581	7.55661e-216	1.59539e-214	-	-	A0A199VSR2_ANACO	Calcium-dependent protein kinase 7	ACMD2_25657	Ananas comosus (Pineapple) (Ananas ananas)	protein phosphorylation [GO:0006468]	-	ATP binding [GO:0005524]; calcium ion binding [GO:0005509]; protein kinase activity [GO:0004672]	GO:0004672; GO:0005509; GO:0005524; GO:0006468	-
g352324	192.355	2.1556	0.173001	12.46	1.23358e-35	7.03245e-35	-	-	W1P2B0_AMBTC	Mannose-6-phosphate isomerase (EC 5.3.1.8)	AMTR_s00079p00142130	Amborella trichopoda	carbohydrate metabolic process [GO:0005975]; GDP-mannose biosynthetic process [GO:0009298]	cytosol [GO:0005829]	mannose-6-phosphate isomerase activity [GO:0004476]; zinc ion binding [GO:0008270]	GO:0004476; GO:0005829; GO:0005975; GO:0008270; GO:0009298	PATHWAY: Nucleotide-sugar biosynthesis; GDP-alpha-D-mannose biosynthesis; alpha-D-mannose 1-phosphate from D-fructose 6-phosphate: step 1/2. {ECO:0000256|ARBA:ARBA00004666}.
g426270	9.78721	2.15558	0.760878	2.83301	0.00461118	0.00752498	-	-	-	-	-	-	-	-	-	-	-
g14359	310.152	2.15484	0.247944	8.69085	3.59725e-18	1.39126e-17	-	-	A0A118JZQ5_CYNCS	Cytochrome P450	Ccrd_021821	Cynara cardunculus var. scolymus (Globe artichoke) (Cynara scolymus)	carotenoid biosynthetic process [GO:0016117]	-	heme binding [GO:0020037]; iron ion binding [GO:0005506]; zeinoxanthin epsilon hydroxylase activity [GO:0009974]	GO:0005506; GO:0009974; GO:0016117; GO:0020037	-
g83513	8.56613	2.15446	0.788087	2.73378	0.00626115	0.0100303	-	-	-	-	-	-	-	-	-	-	-
g52860	7.12926	2.15309	0.868318	2.47961	0.0131525	0.0202025	29635.m000461	ERF	A0A1L6CB57_VERFO	AP2/ERF domain-containing transcription factor	-	Vernicia fordii (Tung) (Aleurites fordii)	-	nucleus [GO:0005634]	DNA binding [GO:0003677]; DNA-binding transcription factor activity [GO:0003700]	GO:0003677; GO:0003700; GO:0005634	-
g471030	32.735	2.14833	0.413295	5.19805	2.01391e-07	4.87219e-07	-	-	A0A0S3S458_PHAAN	Sodium/hydrogen exchanger	Vigan.05G101200 VIGAN_05101200	Vigna angularis var. angularis	regulation of pH [GO:0006885]	membrane [GO:0016020]	sodium:proton antiporter activity [GO:0015385]	GO:0006885; GO:0015385; GO:0016020	-
g182258	15.6766	2.1478	0.614293	3.49638	0.000471612	0.000863279	-	-	A0A1D1YMV8_9ARAE	UPF0481 protein At3g47200	At3g47200_12 g.16574	Anthurium amnicola	-	membrane [GO:0016020]	-	GO:0016020	-
g190225	152.93	2.14664	0.187149	11.4702	1.86148e-30	9.6767e-30	-	-	A0A200PMG1_9MAGN	F-box domain	BVC80_8053g3	Macleaya cordata	-	-	-	-	-
g148122	431.021	2.1446	0.114226	18.7751	1.20677e-78	1.18909e-77	-	-	A0A1D1XEH3_9ARAE	Heterogeneous nuclear ribonucleoprotein D0	HNRNPD g.14216	Anthurium amnicola	-	ribonucleoprotein complex [GO:1990904]	RNA binding [GO:0003723]	GO:0003723; GO:1990904	-
g15040	18.3105	2.14374	0.538672	3.97968	6.90074e-05	0.000136967	-	-	A0A072VEJ5_MEDTR	Pathogenesis-related thaumatin family protein	11428091 MTR_1g025420	Medicago truncatula (Barrel medic) (Medicago tribuloides)	-	-	-	-	-
g223673	71.8008	2.14266	0.272606	7.8599	3.84431e-15	1.35339e-14	-	-	A0A200Q4P6_9MAGN	Zinc finger protein	BVC80_441g227	Macleaya cordata	-	-	metal ion binding [GO:0046872]; transcription corepressor activity [GO:0003714]	GO:0003714; GO:0046872	-
g47374	25.3551	2.14019	0.455338	4.70021	2.59896e-06	5.82605e-06	-	-	V5N8F9_PHAVU	Protein tyrosine kinase	-	Phaseolus vulgaris (Kidney bean) (French bean)	protein phosphorylation [GO:0006468]	membrane [GO:0016020]	ATP binding [GO:0005524]; protein kinase activity [GO:0004672]	GO:0004672; GO:0005524; GO:0006468; GO:0016020	-
g449596	260.386	2.14001	0.384203	5.56999	2.54754e-08	6.5213e-08	-	-	A0A200R7V8_9MAGN	Glycosyltransferase (EC 2.4.1.-)	BVC80_7657g1	Macleaya cordata	-	-	UDP-glycosyltransferase activity [GO:0008194]	GO:0008194	-
g425357	403.672	2.13978	0.118074	18.1224	2.12211e-73	1.97946e-72	-	-	A0A200QHD4_9MAGN	Pentatricopeptide repeat	BVC80_1751g5	Macleaya cordata	-	-	-	-	-
g236373	91.2576	2.13859	0.254906	8.38974	4.87218e-17	1.82334e-16	-	-	A0A1D6H591_MAIZE	BTB/POZ domain-containing protein POB1	ZEAMMB73_Zm00001d016063	Zea mays (Maize)	-	-	-	-	-
g523488	18.3693	2.13854	0.539299	3.9654	7.32722e-05	0.000145031	-	-	A0A124SIA0_CYNCS	F-box domain, cyclin-like protein	Ccrd_009560	Cynara cardunculus var. scolymus (Globe artichoke) (Cynara scolymus)	-	-	-	-	-
g439540	9.96099	2.13712	0.734411	2.90998	0.00361449	0.00597269	-	-	-	-	-	-	-	-	-	-	-
g156436	61.8306	2.13527	0.290638	7.34683	2.0297e-13	6.70747e-13	-	-	-	-	-	-	-	-	-	-	-
g196317	83.6234	2.13337	0.259443	8.22288	1.98681e-16	7.31593e-16	-	-	-	-	-	-	-	-	-	-	-
g449834	53.6256	2.13262	0.320253	6.65915	2.75417e-11	8.28087e-11	-	-	A0A1D6N485_MAIZE	Protein kinase superfamily protein	ZEAMMB73_Zm00001d042470	Zea mays (Maize)	phosphorylation [GO:0016310]	-	kinase activity [GO:0016301]	GO:0016301; GO:0016310	-
g349888	8.2231	2.1325	0.822167	2.59375	0.00949348	0.0148871	-	-	A0A199VT78_ANACO	Putative helicase MAGATAMA 3	ACMD2_10796	Ananas comosus (Pineapple) (Ananas ananas)	embryo sac development [GO:0009553]; pollen tube guidance [GO:0010183]; pollen-pistil interaction [GO:0009875]	-	helicase activity [GO:0004386]	GO:0004386; GO:0009553; GO:0009875; GO:0010183	-
g401278	12.6708	2.13173	0.64969	3.28114	0.00103388	0.00182251	-	-	-	-	-	-	-	-	-	-	-
g111697	447.035	2.13133	0.11283	18.8897	1.38624e-79	1.37953e-78	-	-	A0A200QI20_9MAGN	Glucose-methanol-choline oxidoreductase	BVC80_1751g202	Macleaya cordata	-	membrane [GO:0016020]	flavin adenine dinucleotide binding [GO:0050660]; iron-sulfur cluster binding [GO:0051536]; metal ion binding [GO:0046872]; oxidoreductase activity, acting on CH-OH group of donors [GO:0016614]	GO:0016020; GO:0016614; GO:0046872; GO:0050660; GO:0051536	-
g364854	487.187	2.13041	0.104901	20.3087	1.07672e-91	1.18397e-90	-	-	A0A200Q2S6_9MAGN	Zinc finger protein	BVC80_1139g10	Macleaya cordata	-	-	metal ion binding [GO:0046872]	GO:0046872	-
g316092	128.738	2.13013	0.210761	10.1068	5.15223e-24	2.32091e-23	Zpz_sc04699.1.g00010.1.am.mk	HB-other	A0A0P0V636_ORYSJ	Os01g0656250 protein	Os01g0656250 OSNPB_010656250	Oryza sativa subsp. japonica (Rice)	-	-	-	-	-
g165603	22.3231	2.1291	0.497624	4.27854	1.88126e-05	3.93109e-05	-	-	A0A1D1XV59_9ARAE	Alpha-amylase/subtilisin inhibitor	IAAS_1 g.66497	Anthurium amnicola	-	-	-	-	-
g231359	300.988	2.12777	0.133972	15.8822	8.41949e-57	6.49729e-56	-	-	-	-	-	-	-	-	-	-	-
g529219	137.741	2.12771	0.201098	10.5804	3.67207e-26	1.74787e-25	-	-	-	-	-	-	-	-	-	-	-
g474129	866.117	2.12629	0.0807791	26.3223	1.0656e-152	1.72008e-151	-	-	A0A022QG99_ERYGU	Ubiquinol oxidase (EC 1.10.3.11)	MIMGU_mgv1a008454mg	Erythranthe guttata (Yellow monkey flower) (Mimulus guttatus)	alternative respiration [GO:0010230]; carotenoid biosynthetic process [GO:0016117]	mitochondrion [GO:0005739]; respirasome [GO:0070469]; thylakoid [GO:0009579]	alternative oxidase activity [GO:0009916]; metal ion binding [GO:0046872]; superoxide-generating NADPH oxidase activity [GO:0106292]; ubiquinol:oxygen oxidoreductase activity [GO:0102721]	GO:0005739; GO:0009579; GO:0009916; GO:0010230; GO:0016117; GO:0046872; GO:0070469; GO:0102721; GO:0106292	-
g227177	226.341	2.12582	0.155652	13.6576	1.81971e-42	1.16167e-41	-	-	A0A1U8AN57_NELNU	pentatricopeptide repeat-containing protein At5g19020, mitochondrial	LOC104605978 HUJ06_023403	Nelumbo nucifera (Sacred lotus)	RNA modification [GO:0009451]	-	RNA binding [GO:0003723]	GO:0003723; GO:0009451	-
g123246	19.6247	2.12522	0.517881	4.10369	4.06614e-05	8.24428e-05	-	-	A0A200R6T7_9MAGN	Amino acid/polyamine transporter I	BVC80_1833g125	Macleaya cordata	-	membrane [GO:0016020]	polyamine transmembrane transporter activity [GO:0015203]	GO:0015203; GO:0016020	-
g36928	8.37471	2.12516	0.801426	2.65172	0.00800839	0.0126605	-	-	Q9ZQF8_ARATH	Putative non-LTR retroelement reverse transcriptase	At2g15540	Arabidopsis thaliana (Mouse-ear cress)	-	-	nucleic acid binding [GO:0003676]; RNA-directed DNA polymerase activity [GO:0003964]; RNA-DNA hybrid ribonuclease activity [GO:0004523]	GO:0003676; GO:0003964; GO:0004523	-
g20455	349.113	2.12515	0.127151	16.7136	1.04427e-62	8.65044e-62	-	-	A0A200QBQ0_9MAGN	WW domain	BVC80_8645g12	Macleaya cordata	-	-	phosphatase activity [GO:0016791]	GO:0016791	-
g66837	513.756	2.12482	0.101232	20.9897	8.14842e-98	9.36114e-97	-	-	A0A1U8A1Q7_NELNU	NAC domain-containing protein 21/22	LOC104598350	Nelumbo nucifera (Sacred lotus)	regulation of DNA-templated transcription [GO:0006355]	-	DNA binding [GO:0003677]	GO:0003677; GO:0006355	-
g284168	5.72615	2.12381	0.997987	2.12809	0.0333296	0.0482638	-	-	-	-	-	-	-	-	-	-	-
g128255	30.5218	2.12277	0.419526	5.05993	4.19406e-07	9.91671e-07	-	-	A0A061EIJ4_THECC	Regulator of Vps4 activity in the MVB pathway protein, putative	TCM_019471	Theobroma cacao (Cacao) (Cocoa)	protein localization [GO:0008104]; protein transport [GO:0015031]	-	-	GO:0008104; GO:0015031	-
g469961	83.8953	2.12253	0.254032	8.35538	6.52236e-17	2.43438e-16	-	-	A0A1D6F8V3_MAIZE	Zinc ion binding	103648233 ZEAMMB73_Zm00001d007782	Zea mays (Maize)	-	-	zinc ion binding [GO:0008270]	GO:0008270	-
g446091	15.4394	2.12129	0.612562	3.46297	0.000534239	0.000971136	-	-	A0A061EJR6_THECC	Cysteine-rich RLK (RECEPTOR-like protein kinase) 8	TCM_020052	Theobroma cacao (Cacao) (Cocoa)	phosphorylation [GO:0016310]	membrane [GO:0016020]	kinase activity [GO:0016301]; nucleic acid binding [GO:0003676]	GO:0003676; GO:0016020; GO:0016301; GO:0016310	-
g237467	32.097	2.11867	0.414043	5.11703	3.10384e-07	7.41286e-07	-	-	A0A061E6X3_THECC	Sphere organelles protein-related, putative isoform 2	TCM_010599	Theobroma cacao (Cacao) (Cocoa)	-	-	-	-	-
g379727	132.305	2.1186	0.200902	10.5454	5.33182e-26	2.53058e-25	-	-	A0A1D1YIG3_9ARAE	Transcription factor IIIB subunit	BRF2_1 g.12857	Anthurium amnicola	transcription preinitiation complex assembly [GO:0070897]	-	-	GO:0070897	-
g234623	1172.37	2.11785	0.0686922	30.8311	1.00435e-208	2.06434e-207	-	-	A0A200QJZ6_9MAGN	Homeobox domain	BVC80_645g76	Macleaya cordata	regulation of transcription by RNA polymerase II [GO:0006357]	nucleus [GO:0005634]	DNA binding [GO:0003677]	GO:0003677; GO:0005634; GO:0006357	-
g269389	605.289	2.11707	0.0949129	22.3054	3.27338e-110	4.10809e-109	-	-	-	-	-	-	-	-	-	-	-
g464761	224.83	2.11703	0.154441	13.7077	9.13296e-43	5.84635e-42	-	-	A0A1S3C8D9_CUCME	lysosomal Pro-X carboxypeptidase	LOC103497994	Cucumis melo (Muskmelon)	proteolysis [GO:0006508]	-	carboxypeptidase activity [GO:0004180]; serine-type peptidase activity [GO:0008236]	GO:0004180; GO:0006508; GO:0008236	-
g523615	6.95412	2.11697	0.867138	2.44134	0.014633	0.0223259	-	-	-	-	-	-	-	-	-	-	-
g137113	8.39455	2.11688	0.791468	2.67463	0.00748121	0.0118753	-	-	A0A1U8EEB0_CAPAN	Protein yippee-like	T459_23774	Capsicum annuum (Capsicum pepper)	-	ubiquitin ligase complex [GO:0000151]	metal ion binding [GO:0046872]	GO:0000151; GO:0046872	-
g280787	7.08522	2.11611	0.88099	2.40197	0.016307	0.0247221	-	-	A0A1S2XLS2_CICAR	GTP-binding protein At3g49725, chloroplastic	LOC101508933	Cicer arietinum (Chickpea) (Garbanzo)	-	-	GTP binding [GO:0005525]; metal ion binding [GO:0046872]	GO:0005525; GO:0046872	-
g426494	497.842	2.11571	0.10351	20.4397	7.41229e-93	8.20869e-92	-	-	-	-	-	-	-	-	-	-	-
g291811	23.6456	2.11516	0.469553	4.50462	6.6493e-06	1.44304e-05	-	-	-	-	-	-	-	-	-	-	-
g28273	11.1555	2.11444	0.704326	3.00207	0.00268146	0.00450247	-	-	A0A200QQP7_9MAGN	Natural resistance-associated macrophage like	BVC80_1373g16	Macleaya cordata	-	membrane [GO:0016020]	metal ion transmembrane transporter activity [GO:0046873]	GO:0016020; GO:0046873	-
g11997	9.62284	2.11413	0.747919	2.82668	0.00470338	0.00766872	-	-	-	-	-	-	-	-	-	-	-
g118119	41.6072	2.11391	0.360849	5.85817	4.68006e-09	1.25234e-08	-	-	A0A1U8AWM8_NELNU	ABC transporter B family member 4-like isoform X3	LOC104607165	Nelumbo nucifera (Sacred lotus)	-	membrane [GO:0016020]	ABC-type transporter activity [GO:0140359]; ATP binding [GO:0005524]; ATP hydrolysis activity [GO:0016887]	GO:0005524; GO:0016020; GO:0016887; GO:0140359	-
g465434	6.9051	2.11329	0.919602	2.29804	0.0215592	0.0321258	-	-	A5AQ58_VITVI	Reverse transcriptase domain-containing protein	VITISV_003711	Vitis vinifera (Grape)	DNA integration [GO:0015074]	membrane-bounded organelle [GO:0043227]	nucleic acid binding [GO:0003676]	GO:0003676; GO:0015074; GO:0043227	-
g58932	5.46512	2.11285	0.986635	2.14147	0.0322359	0.0467906	-	-	-	-	-	-	-	-	-	-	-
g480885	22.4377	2.11281	0.496349	4.2567	2.07471e-05	4.32183e-05	-	-	A0A199VIC3_ANACO	Growth-regulating factor	ACMD2_07390	Ananas comosus (Pineapple) (Ananas ananas)	developmental process [GO:0032502]; DNA-templated transcription [GO:0006351]; regulation of DNA-templated transcription [GO:0006355]	nucleus [GO:0005634]	ATP binding [GO:0005524]	GO:0005524; GO:0005634; GO:0006351; GO:0006355; GO:0032502	-
g134848	26.2462	2.11261	0.451999	4.67392	2.95504e-06	6.59574e-06	Gh_A05G1133	MYB_related	A0A0P0V775_ORYSJ	Os01g0708201 protein	Os01g0708201 OSNPB_010708201	Oryza sativa subsp. japonica (Rice)	-	-	-	-	-
g55205	34.5739	2.11203	0.39839	5.30141	1.14913e-07	2.82798e-07	-	-	A0A1U8AKC4_NELNU	pentatricopeptide repeat-containing protein At4g20090	LOC104604887 HUJ06_024758	Nelumbo nucifera (Sacred lotus)	-	-	-	-	-
g519575	112.424	2.11126	0.217917	9.68836	3.379e-22	1.45087e-21	-	-	-	-	-	-	-	-	-	-	-
g269652	70.6368	2.11098	0.274066	7.70245	1.3348e-14	4.60813e-14	-	-	A0A1Q3C9J3_CEPFO	Pkinase domain-containing protein	CFOL_v3_20206	Cephalotus follicularis (Albany pitcher plant)	protein phosphorylation [GO:0006468]	-	ATP binding [GO:0005524]; protein serine/threonine kinase activity [GO:0004674]	GO:0004674; GO:0005524; GO:0006468	-
g144910	2551.6	2.11031	0.0483618	43.6359	0	0	-	-	Q7EY18_ORYSJ	Putative tetratricopeptide repeat(TPR)-containing protein	B1123E10.126 OSJNBa0084P08.1	Oryza sativa subsp. japonica (Rice)	organelle localization [GO:0051640]; organelle organization [GO:0006996]	cytoplasm [GO:0005737]; intracellular organelle [GO:0043229]	-	GO:0005737; GO:0006996; GO:0043229; GO:0051640	-
g62638	7.09076	2.10951	0.932874	2.26131	0.0237404	0.0351603	-	-	W9RWN8_9ROSA	tRNA (adenine(58)-N(1))-methyltransferase non-catalytic subunit TRM6	L484_016041	Morus notabilis	tRNA methylation [GO:0030488]	nucleus [GO:0005634]; tRNA (m1A) methyltransferase complex [GO:0031515]	methyltransferase activity [GO:0008168]	GO:0005634; GO:0008168; GO:0030488; GO:0031515	-
g355312	19.4021	2.10936	0.51704	4.07968	4.50968e-05	9.11384e-05	-	-	-	-	-	-	-	-	-	-	-
g172122	22.241	2.10876	0.504693	4.17831	2.9368e-05	6.02743e-05	-	-	A0A1S3U5L2_VIGRR	heat shock 70 kDa protein 15	LOC106762111	Vigna radiata var. radiata (Mung bean) (Phaseolus aureus)	-	-	ATP binding [GO:0005524]; ATP-dependent protein folding chaperone [GO:0140662]	GO:0005524; GO:0140662	-
g53344	158.451	2.10689	0.18385	11.4598	2.09976e-30	1.09058e-29	-	-	-	-	-	-	-	-	-	-	-
g406351	60.5538	2.10564	0.296789	7.09475	1.29581e-12	4.13661e-12	-	-	A0A1U8AR97_NELNU	1,3-beta-glucan synthase (EC 2.4.1.34) (1,3-beta-glucan synthase)	LOC104606747	Nelumbo nucifera (Sacred lotus)	(1->3)-beta-D-glucan biosynthetic process [GO:0006075]; regulation of cell shape [GO:0008360]	1,3-beta-D-glucan synthase complex [GO:0000148]; plasma membrane [GO:0005886]	1,3-beta-D-glucan synthase activity [GO:0003843]; glucosyltransferase activity [GO:0046527]	GO:0000148; GO:0003843; GO:0005886; GO:0006075; GO:0008360; GO:0046527	-
g286265	11.1356	2.10487	0.712094	2.9559	0.00311763	0.00518968	-	-	A0A1U8IC15_GOSHI	protein STRICTOSIDINE SYNTHASE-LIKE 4-like isoform X2	LOC107893368	Gossypium hirsutum (Upland cotton) (Gossypium mexicanum)	biosynthetic process [GO:0009058]	vacuole [GO:0005773]	strictosidine synthase activity [GO:0016844]	GO:0005773; GO:0009058; GO:0016844	-
g271484	22.0296	2.10284	0.484447	4.34072	1.42019e-05	2.99634e-05	-	-	H6BDC8_LOLPR	Putative embryogenesis-associated protein	-	Lolium perenne (Perennial ryegrass)	-	-	-	-	-
g462612	87.286	2.10116	0.258201	8.1377	4.02856e-16	1.46795e-15	-	-	A0A061FT30_THECC	Heteroglycan glucosidase 1	TCM_045621	Theobroma cacao (Cacao) (Cocoa)	carbohydrate metabolic process [GO:0005975]	-	carbohydrate binding [GO:0030246]; hydrolase activity, hydrolyzing O-glycosyl compounds [GO:0004553]	GO:0004553; GO:0005975; GO:0030246	-
g405598	37.8395	2.10077	0.716185	2.93328	0.00335398	0.00556292	-	-	-	-	-	-	-	-	-	-	-
g457920	13.7695	2.09949	0.628332	3.34137	0.000833659	0.00148483	-	-	-	-	-	-	-	-	-	-	-
g136547	1549.75	2.09903	0.0601575	34.8922	9.74971e-267	2.40935e-265	-	-	A0A061FHR1_THECC	DEAD-box ATP-dependent RNA helicase 39 isoform 1	TCM_035812	Theobroma cacao (Cacao) (Cocoa)	mitochondrial large ribosomal subunit assembly [GO:1902775]	mitochondrion [GO:0005739]	ATP binding [GO:0005524]; hydrolase activity [GO:0016787]; nucleic acid binding [GO:0003676]; RNA helicase activity [GO:0003724]	GO:0003676; GO:0003724; GO:0005524; GO:0005739; GO:0016787; GO:1902775	-
g103845	58.5337	2.09769	0.31835	6.58927	4.42004e-11	1.31566e-10	-	-	-	-	-	-	-	-	-	-	-
g16108	112.709	2.09678	0.216454	9.68692	3.427e-22	1.4708e-21	-	-	-	-	-	-	-	-	-	-	-
g476959	26.0712	2.09521	0.451957	4.63587	3.5544e-06	7.88133e-06	-	-	-	-	-	-	-	-	-	-	-
g288279	97.4683	2.09448	0.232225	9.01916	1.89545e-19	7.59322e-19	Zmw_sc07319.1.g00010.1	C2H2	A0A1D1XMP7_9ARAE	Dual specificity protein kinase shkC	shkC g.110216	Anthurium amnicola	protein phosphorylation [GO:0006468]	-	ATP binding [GO:0005524]; protein kinase activity [GO:0004672]	GO:0004672; GO:0005524; GO:0006468	-
g12361	161.057	2.09386	0.18236	11.482	1.62459e-30	8.45197e-30	-	-	A0A1D1XSQ0_9ARAE	Ethylene-responsive transcription factor ERF053	ERF053 g.85819	Anthurium amnicola	-	nucleus [GO:0005634]	DNA binding [GO:0003677]; DNA-binding transcription factor activity [GO:0003700]	GO:0003677; GO:0003700; GO:0005634	-
g21903	9.59512	2.09275	0.768859	2.72189	0.00649099	0.0103795	-	-	A0A1R3FYG6_COCAP	Reverse transcriptase	CCACVL1_30252	Corchorus capsularis (Jute)	-	-	metal ion binding [GO:0046872]; nucleic acid binding [GO:0003676]; RNA-directed DNA polymerase activity [GO:0003964]; RNA-DNA hybrid ribonuclease activity [GO:0004523]	GO:0003676; GO:0003964; GO:0004523; GO:0046872	-
g35736	323.049	2.09227	0.130716	16.0062	1.15721e-57	9.01217e-57	FANhyb_rscf00000253.1.g00010.1	BBR-BPC	-	-	-	-	-	-	-	-	-
g208963	200.207	2.09167	0.165727	12.6212	1.61378e-36	9.34271e-36	Cc10_g03650	G2-like	W9S240_9ROSA	Cytochrome P450 81D1	L484_010249	Morus notabilis	-	-	heme binding [GO:0020037]; iron ion binding [GO:0005506]; monooxygenase activity [GO:0004497]; oxidoreductase activity, acting on paired donors, with incorporation or reduction of molecular oxygen [GO:0016705]	GO:0004497; GO:0005506; GO:0016705; GO:0020037	-
g358449	425.926	2.09123	0.111433	18.7668	1.41227e-78	1.39011e-77	-	-	-	-	-	-	-	-	-	-	-
g111087	15.0225	2.09067	0.592483	3.52866	0.000417673	0.000768683	-	-	-	-	-	-	-	-	-	-	-
g329110	28.7257	2.09005	0.424637	4.92196	8.56812e-07	1.98267e-06	-	-	A0A1E5VM33_9POAL	Protein STABILIZED1	BAE44_0012793	Dichanthelium oligosanthes	mRNA splicing, via spliceosome [GO:0000398]	plastid [GO:0009536]; thylakoid [GO:0009579]	-	GO:0000398; GO:0009536; GO:0009579	-
g484395	23.2127	2.08957	0.475836	4.39136	1.12645e-05	2.39868e-05	-	-	-	-	-	-	-	-	-	-	-
g507893	72.5285	2.08924	0.269938	7.7397	9.96536e-15	3.45698e-14	-	-	-	-	-	-	-	-	-	-	-
g397361	28.3468	2.08834	0.45006	4.64014	3.48173e-06	7.7251e-06	-	-	A0A1D1Z7K7_9ARAE	RING-type E3 ubiquitin transferase (EC 2.3.2.27)	ATL1_1 g.64330	Anthurium amnicola	-	membrane [GO:0016020]	ubiquitin-protein transferase activity [GO:0004842]	GO:0004842; GO:0016020	-
g110423	12.1901	2.08765	0.669095	3.12012	0.00180779	0.00309873	-	-	-	-	-	-	-	-	-	-	-
g213345	12.2744	2.0876	0.650986	3.20683	0.00134205	0.0023356	-	-	A0A1S4D8G0_TOBAC	KH domain-containing protein At4g18375 isoform X2	LOC107827107	Nicotiana tabacum (Common tobacco)	-	membrane [GO:0016020]	RNA binding [GO:0003723]	GO:0003723; GO:0016020	-
g408198	90.0642	2.087	0.243231	8.5803	9.46266e-18	3.62168e-17	-	-	-	-	-	-	-	-	-	-	-
g275083	24.5372	2.08661	0.462268	4.51385	6.36621e-06	1.38353e-05	-	-	-	-	-	-	-	-	-	-	-
g176194	9.58627	2.08655	0.732378	2.84901	0.00438561	0.00717528	-	-	A0A1D1XNU5_9ARAE	Peroxisome biogenesis protein 22	PEX22_9 PEX22_1 g.109489 g.109491	Anthurium amnicola	peroxisome organization [GO:0007031]	membrane [GO:0016020]	-	GO:0007031; GO:0016020	-
g46282	17.6778	2.08608	0.540863	3.85695	0.000114812	0.000223037	-	-	A0A200R2Y1_9MAGN	Ribonuclease H domain	BVC80_9047g23	Macleaya cordata	-	-	nucleic acid binding [GO:0003676]; RNA-DNA hybrid ribonuclease activity [GO:0004523]	GO:0003676; GO:0004523	-
g154187	6.69642	2.08601	0.91957	2.26846	0.0233013	0.0345689	-	-	B9SKN2_RICCO	Set domain protein, putative (EC 2.1.1.43)	RCOM_0542660	Ricinus communis (Castor bean)	histone lysine methylation [GO:0034968]	chromosome [GO:0005694]; nucleus [GO:0005634]	histone lysine N-methyltransferase activity [GO:0018024]; zinc ion binding [GO:0008270]	GO:0005634; GO:0005694; GO:0008270; GO:0018024; GO:0034968	-
g82001	164.449	2.08561	0.189293	11.0179	3.13424e-28	1.55511e-27	-	-	A0A0K9NWL7_ZOSMR	glucan endo-1,3-beta-D-glucosidase (EC 3.2.1.39)	ZOSMA_54G00830	Zostera marina (Eelgrass)	metabolic process [GO:0008152]	-	beta-glucosidase activity [GO:0008422]; glucan endo-1,3-beta-glucanase activity, C-3 substituted reducing group [GO:0052861]; glucan endo-1,4-beta-glucanase activity, C-3 substituted reducing group [GO:0052862]	GO:0008152; GO:0008422; GO:0052861; GO:0052862	-
g209042	127.304	2.08315	0.210566	9.89308	4.46076e-23	1.96327e-22	-	-	B9GEQ9_POPTR	FUSC-like domain-containing protein	POPTR_001G237300	Populus trichocarpa (Western balsam poplar) (Populus balsamifera subsp. trichocarpa)	transmembrane transport [GO:0055085]	plasma membrane [GO:0005886]	transmembrane transporter activity [GO:0022857]	GO:0005886; GO:0022857; GO:0055085	-
g180051	28.7117	2.08265	0.42823	4.86339	1.1539e-06	2.64915e-06	-	-	F2EGA6_HORVV	Predicted protein	-	Hordeum vulgare subsp. vulgare (Domesticated barley)	-	-	-	-	-
g408761	149.665	2.08257	0.186962	11.139	8.10216e-29	4.06912e-28	-	-	A0A1D1Z4G1_9ARAE	Alpha-aminoadipic semialdehyde synthase	LKR SDH_4 g.114017	Anthurium amnicola	L-lysine catabolic process to acetyl-CoA via saccharopine [GO:0033512]	membrane [GO:0016020]	saccharopine dehydrogenase (NAD+, L-glutamate-forming) activity [GO:0047131]; saccharopine dehydrogenase (NADP+, L-lysine-forming) activity [GO:0047130]	GO:0016020; GO:0033512; GO:0047130; GO:0047131	PATHWAY: Amino-acid degradation; L-lysine degradation via saccharopine pathway; glutaryl-CoA from L-lysine: step 1/6. {ECO:0000256|ARBA:ARBA00004682}.; PATHWAY: Amino-acid degradation; L-lysine degradation via saccharopine pathway; glutaryl-CoA from L-lysine: step 2/6. {ECO:0000256|ARBA:ARBA00004720}.
g531032	9.62399	2.08104	0.763312	2.72633	0.00640432	0.0102497	-	-	A0A200QQ32_9MAGN	BTB/POZ-like	BVC80_9013g20	Macleaya cordata	-	membrane [GO:0016020]	hydrolase activity [GO:0016787]	GO:0016020; GO:0016787	-
g19461	296.588	2.08091	0.13437	15.4864	4.28654e-54	3.19509e-53	Zmw_sc05726.1.g00010.1	SBP	A0A1D1XRA2_9ARAE	Pentatricopeptide repeat-containing protein At5g02860	At5g02860_3 g.101579	Anthurium amnicola	-	-	-	-	-
g460389	81.4985	2.0801	0.259049	8.02977	9.76559e-16	3.51134e-15	-	-	A0A199UE04_ANACO	Putative pentatricopeptide repeat-containing protein	ACMD2_13210	Ananas comosus (Pineapple) (Ananas ananas)	-	-	-	-	-
g338485	489.239	2.07985	0.108552	19.1599	8.0028e-82	8.12007e-81	-	-	-	-	-	-	-	-	-	-	-
g529334	470.494	2.07955	0.107896	19.2737	8.93343e-83	9.13058e-82	-	-	-	-	-	-	-	-	-	-	-
g356741	110.153	2.07952	0.219582	9.47037	2.78867e-21	1.17045e-20	-	-	-	-	-	-	-	-	-	-	-
g10105	181.921	2.07938	0.171068	12.1553	5.37521e-34	2.98939e-33	-	-	A0A200QJC9_9MAGN	Prolyl endopeptidase (EC 3.4.21.-)	BVC80_8985g66	Macleaya cordata	proteolysis [GO:0006508]	-	serine-type endopeptidase activity [GO:0004252]	GO:0004252; GO:0006508	-
g249349	15.0216	2.07856	0.589138	3.52814	0.000418484	0.000770027	-	-	-	-	-	-	-	-	-	-	-
g122826	76.0171	2.07821	0.262727	7.91015	2.57084e-15	9.11145e-15	-	-	A0A1U8A6I8_NELNU	protein DCL, chloroplastic-like	LOC104597568	Nelumbo nucifera (Sacred lotus)	nucleologenesis [GO:0017126]	nucleus [GO:0005634]	-	GO:0005634; GO:0017126	-
g272948	366.257	2.07795	0.121229	17.1407	7.37244e-66	6.34769e-65	-	-	G7IUC7_MEDTR	Outer membrane OMP85 family protein	11425763 MTR_2g098110	Medicago truncatula (Barrel medic) (Medicago tribuloides)	chloroplast organization [GO:0009658]; embryo development ending in seed dormancy [GO:0009793]; protein insertion into mitochondrial outer membrane [GO:0045040]	chloroplast envelope [GO:0009941]; membrane [GO:0016020]; plastid outer membrane [GO:0009527]; SAM complex [GO:0001401]	-	GO:0001401; GO:0009527; GO:0009658; GO:0009793; GO:0009941; GO:0016020; GO:0045040	-
g366124	100.813	2.07753	0.231749	8.96457	3.11487e-19	1.24054e-18	-	-	A0A1U8PZ45_NELNU	Inositol-tetrakisphosphate 1-kinase (EC 2.7.1.134)	LOC104589111	Nelumbo nucifera (Sacred lotus)	inositol trisphosphate metabolic process [GO:0032957]; phosphorylation [GO:0016310]	-	ATP binding [GO:0005524]; inositol tetrakisphosphate 1-kinase activity [GO:0047325]; inositol-1,3,4-trisphosphate 5-kinase activity [GO:0052726]; inositol-1,3,4-trisphosphate 6-kinase activity [GO:0052725]; magnesium ion binding [GO:0000287]	GO:0000287; GO:0005524; GO:0016310; GO:0032957; GO:0047325; GO:0052725; GO:0052726	-
g193676	10.8097	2.07727	0.6894	3.01316	0.00258544	0.00435038	-	-	A0A1D6HPI2_MAIZE	Myosin2	ZEAMMB73_Zm00001d018481	Zea mays (Maize)	actin filament-based movement [GO:0030048]	myosin complex [GO:0016459]	actin binding [GO:0003779]; ATP binding [GO:0005524]; calmodulin binding [GO:0005516]; cytoskeletal motor activity [GO:0003774]	GO:0003774; GO:0003779; GO:0005516; GO:0005524; GO:0016459; GO:0030048	-
g212939	62.4544	2.07644	0.292011	7.11083	1.15349e-12	3.689e-12	-	-	-	-	-	-	-	-	-	-	-
g104890	33.8364	2.07549	0.395847	5.24316	1.57851e-07	3.84645e-07	-	-	Q6YSD5_ORYSJ	ATP-dependent DNA helicase (EC 3.6.4.12)	OSJNBa0030A22.24 OSJNBa0084D17.49	Oryza sativa subsp. japonica (Rice)	DNA recombination [GO:0006310]; DNA repair [GO:0006281]; telomere maintenance [GO:0000723]	-	ATP binding [GO:0005524]; DNA helicase activity [GO:0003678]; hydrolase activity [GO:0016787]	GO:0000723; GO:0003678; GO:0005524; GO:0006281; GO:0006310; GO:0016787	-
g193294	116.077	2.07545	0.223953	9.26738	1.90777e-20	7.84706e-20	-	-	A0A1U8AS88_NELNU	stromal processing peptidase, chloroplastic isoform X2	LOC104606915	Nelumbo nucifera (Sacred lotus)	-	-	metal ion binding [GO:0046872]	GO:0046872	-
g540258	9.4789	2.07484	0.750103	2.76608	0.00567347	0.00915387	-	-	-	-	-	-	-	-	-	-	-
g635	479.448	2.07481	0.108467	19.1286	1.46058e-81	1.47983e-80	-	-	A0A0L9TGE5_PHAAN	Uncharacterized protein	HKW66_Vig0091000 LR48_Vigan635s012400	Phaseolus angularis (Azuki bean) (Vigna angularis)	-	-	-	-	-
g353524	10.9015	2.07454	0.708605	2.92764	0.00341548	0.00565923	-	-	A0A1D6GGM2_MAIZE	Retrovirus-related Pol polyprotein LINE-1	ZEAMMB73_Zm00001d013223	Zea mays (Maize)	amino acid biosynthetic process [GO:0008652]	-	aspartate-semialdehyde dehydrogenase activity [GO:0004073]; protein dimerization activity [GO:0046983]	GO:0004073; GO:0008652; GO:0046983	-
g502941	440.595	2.07164	0.11646	17.7884	8.69755e-71	7.90466e-70	Itr_sc001117.1_g00004.1	G2-like	A0A199UXW6_ANACO	Pentatricopeptide repeat-containing protein OTP51, chloroplastic	ACMD2_12703	Ananas comosus (Pineapple) (Ananas ananas)	-	-	endonuclease activity [GO:0004519]	GO:0004519	-
g40080	304.74	2.0712	0.133021	15.5705	1.1559e-54	8.68755e-54	-	-	-	-	-	-	-	-	-	-	-
g326506	176.033	2.07098	0.176275	11.7486	7.17795e-32	3.83711e-31	-	-	A0A1R3ICW3_COCAP	Foie gras liver health family 1	CCACVL1_12993	Corchorus capsularis (Jute)	Golgi vesicle transport [GO:0048193]	TRAPPII protein complex [GO:1990071]	-	GO:0048193; GO:1990071	-
g127352	6.73418	2.0707	0.883781	2.34301	0.019129	0.0287356	-	-	B9S595_RICCO	Flavin-containing monooxygenase (EC 1.-.-.-)	RCOM_1723770	Ricinus communis (Castor bean)	auxin biosynthetic process [GO:0009851]	-	flavin adenine dinucleotide binding [GO:0050660]; monooxygenase activity [GO:0004497]; N,N-dimethylaniline monooxygenase activity [GO:0004499]; NADP binding [GO:0050661]	GO:0004497; GO:0004499; GO:0009851; GO:0050660; GO:0050661	-
g512379	47.0545	2.06931	0.337393	6.13322	8.61171e-10	2.39443e-09	-	-	A0A078FB05_BRANA	(rape) hypothetical protein (BnaC05g04800D protein)	BnaC05g04800D DARMORV10_C05P05070.1 GSBRNA2T00032061001	Brassica napus (Rape)	-	-	-	-	-
g405191	72.6939	2.06821	0.278287	7.43195	1.07006e-13	3.57165e-13	PEQU_41083	NF-YB	A0A151TKQ3_CAJCA	Nuclear transcription factor Y subunit B-3	KK1_023920	Cajanus cajan (Pigeon pea) (Cajanus indicus)	-	CCAAT-binding factor complex [GO:0016602]	DNA-binding transcription activator activity, RNA polymerase II-specific [GO:0001228]; protein heterodimerization activity [GO:0046982]; sequence-specific DNA binding [GO:0043565]	GO:0001228; GO:0016602; GO:0043565; GO:0046982	-
g363755	6.76513	2.06693	0.871435	2.37187	0.0176982	0.0267096	-	-	-	-	-	-	-	-	-	-	-
g461926	148.748	2.06644	0.188374	10.9699	5.33378e-28	2.63757e-27	-	-	A0A1U7Z6N1_NELNU	putative E3 ubiquitin-protein ligase RF298	LOC104586871 HUJ06_008487	Nelumbo nucifera (Sacred lotus)	-	-	-	-	-
g289898	12.1501	2.0639	0.657044	3.1412	0.00168258	0.00289457	-	-	A0A199UV65_ANACO	Transcription factor MYB39	ACMD2_04406	Ananas comosus (Pineapple) (Ananas ananas)	-	-	DNA binding [GO:0003677]	GO:0003677	-
g174942	813.87	2.06193	0.0804862	25.6184	9.51814e-145	1.45976e-143	-	-	A0A0V0II13_SOLCH	Putative ovule protein	-	Solanum chacoense (Chaco potato)	-	-	-	-	-
g518424	8.07618	2.06127	0.799106	2.57947	0.00989507	0.0154847	-	-	-	-	-	-	-	-	-	-	-
g530268	36.1631	2.06121	0.386538	5.3325	9.68702e-08	2.39598e-07	-	-	A0A1D1YPC6_9ARAE	Putative membrane protein ycf78	ycf78_1 g.32551	Anthurium amnicola	-	-	-	-	-
g133420	2262.63	2.05698	0.0498948	41.2263	0	0	-	-	A0A1U8PX74_GOSHI	puromycin-sensitive aminopeptidase isoform X1	LOC107963795	Gossypium hirsutum (Upland cotton) (Gossypium mexicanum)	proteolysis [GO:0006508]	-	aminopeptidase activity [GO:0004177]; metallopeptidase activity [GO:0008237]; zinc ion binding [GO:0008270]	GO:0004177; GO:0006508; GO:0008237; GO:0008270	-
g287245	32.3891	2.05645	0.403509	5.09643	3.46126e-07	8.23065e-07	AA57G00161	-	A0A199W058_ANACO	Pentatricopeptide repeat-containing protein	ACMD2_20014	Ananas comosus (Pineapple) (Ananas ananas)	RNA modification [GO:0009451]	-	RNA binding [GO:0003723]	GO:0003723; GO:0009451	-
g374657	225.201	2.05524	0.154488	13.3036	2.2061e-40	1.36202e-39	-	-	A0A0B0MHP2_GOSAR	Tenomodulin (uncharacterized protein LOC108473355 isoform X1)	LOC108473355 F383_02739 F383_12011 F383_13545	Gossypium arboreum (Tree cotton) (Gossypium nanking)	-	-	-	-	-
g278818	335.8	2.05462	0.124661	16.4817	4.96279e-61	4.0252e-60	-	-	A0A1D1YX44_9ARAE	GPI inositol-deacylase	CG3160 g.53193	Anthurium amnicola	-	nucleus [GO:0005634]	-	GO:0005634	-
g130589	628.738	2.05433	0.0930564	22.0761	5.35881e-108	6.60967e-107	-	-	-	-	-	-	-	-	-	-	-
g305304	434.469	2.05356	0.114867	17.8778	1.75697e-71	1.60934e-70	-	-	A0A1D1YN61_9ARAE	Nuclear pore complex protein Nup85	NUP85_5 g.93474	Anthurium amnicola	mRNA transport [GO:0051028]; protein transport [GO:0015031]	nuclear membrane [GO:0031965]; nuclear pore outer ring [GO:0031080]	structural constituent of nuclear pore [GO:0017056]	GO:0015031; GO:0017056; GO:0031080; GO:0031965; GO:0051028	-
g360293	161.631	2.05237	0.18419	11.1427	7.77121e-29	3.90431e-28	-	-	-	-	-	-	-	-	-	-	-
g119398	18.9771	2.05132	0.531319	3.8608	0.000113016	0.000219748	-	-	A0A1S4AJ44_TOBAC	pentatricopeptide repeat-containing protein At4g21065-like	LOC107798268	Nicotiana tabacum (Common tobacco)	RNA modification [GO:0009451]	-	RNA binding [GO:0003723]; zinc ion binding [GO:0008270]	GO:0003723; GO:0008270; GO:0009451	-
g267442	1081.47	2.05094	0.0713851	28.7307	1.57795e-181	2.91363e-180	Do001279.1	bZIP	A0A0A7LU49_ALBBR	Heat shock protein 83	HSP83-2	Albuca bracteata (False sea onion) (Ornithogalum longebracteatum)	-	-	ATP binding [GO:0005524]; ATP hydrolysis activity [GO:0016887]; ATP-dependent protein folding chaperone [GO:0140662]; unfolded protein binding [GO:0051082]	GO:0005524; GO:0016887; GO:0051082; GO:0140662	-
g101494	822.04	2.05086	0.0798035	25.6989	1.20198e-145	1.85256e-144	-	-	A0A1D1YM76_9ARAE	Fructokinase-2	FRK2_3 g.45182	Anthurium amnicola	phosphorylation [GO:0016310]	-	kinase activity [GO:0016301]	GO:0016301; GO:0016310	-
g151850	13.4932	2.0506	0.640096	3.20358	0.00135732	0.00236042	-	-	-	-	-	-	-	-	-	-	-
g311875	170.118	2.05034	0.174888	11.7238	9.62674e-32	5.1334e-31	-	-	-	-	-	-	-	-	-	-	-
g401829	84.4245	2.04963	0.250761	8.17364	2.99214e-16	1.09501e-15	-	-	A0A1J3GGC9_NOCCA	DnaJ-like protein subfamily C member 14	LE_TR8556_c0_g1_i1_g.29052	Noccaea caerulescens (Alpine penny-cress) (Thlaspi caerulescens)	-	-	-	-	-
g482454	211.53	2.04935	0.158015	12.9693	1.82676e-38	1.09332e-37	-	-	-	-	-	-	-	-	-	-	-
g334658	41.5864	2.04875	0.361589	5.66598	1.46187e-08	3.79314e-08	-	-	M1A087_SOLTU	Mitochondrial fission 1 protein	102599821	Solanum tuberosum (Potato)	autophagy of mitochondrion [GO:0000422]; mitochondrial fission [GO:0000266]; peroxisome fission [GO:0016559]	mitochondrial outer membrane [GO:0005741]; peroxisomal membrane [GO:0005778]	-	GO:0000266; GO:0000422; GO:0005741; GO:0005778; GO:0016559	-
g433581	52.0176	2.04874	0.313224	6.54081	6.11878e-11	1.80594e-10	-	-	-	-	-	-	-	-	-	-	-
g179785	29.6144	2.04775	0.425101	4.8171	1.45657e-06	3.32268e-06	676773852	M-type_MADS	A0A199UKH6_ANACO	Pentatricopeptide repeat-containing protein	ACMD2_05107	Ananas comosus (Pineapple) (Ananas ananas)	RNA modification [GO:0009451]	-	RNA binding [GO:0003723]	GO:0003723; GO:0009451	-
g276643	79.5009	2.04595	0.272883	7.49754	6.50242e-14	2.18812e-13	-	-	A0A1U8B8L1_NELNU	protein TPX2 isoform X2	LOC104611874	Nelumbo nucifera (Sacred lotus)	activation of protein kinase activity [GO:0032147]; regulation of mitotic spindle organization [GO:0060236]	microtubule [GO:0005874]; spindle [GO:0005819]	-	GO:0005819; GO:0005874; GO:0032147; GO:0060236	-
g26156	53.2903	2.04564	0.319069	6.41128	1.44299e-10	4.17957e-10	-	-	B7EQL6_ORYSJ	Os11g0217500 protein (cDNA clone:J023105K02, full insert sequence)	Os11g0217500 OSNPB_110217500	Oryza sativa subsp. japonica (Rice)	7-methylguanosine mRNA capping [GO:0006370]; protein dephosphorylation [GO:0006470]	-	mRNA guanylyltransferase activity [GO:0004484]; protein tyrosine/serine/threonine phosphatase activity [GO:0008138]	GO:0004484; GO:0006370; GO:0006470; GO:0008138	-
g532405	107.009	2.04543	0.223707	9.14336	6.05404e-20	2.45978e-19	-	-	A0A200QJP9_9MAGN	ABC transporter-like	BVC80_645g39	Macleaya cordata	transmembrane transport [GO:0055085]	membrane [GO:0016020]	ATP binding [GO:0005524]; ATP hydrolysis activity [GO:0016887]	GO:0005524; GO:0016020; GO:0016887; GO:0055085	-
g539769	6.54932	2.04518	0.915826	2.23316	0.0255386	0.0376505	-	-	A0A1U8BIN1_NELNU	protein ECERIFERUM 1-like	LOC104611276	Nelumbo nucifera (Sacred lotus)	sterol biosynthetic process [GO:0016126]	endoplasmic reticulum membrane [GO:0005789]; membrane [GO:0016020]	C-4 methylsterol oxidase activity [GO:0000254]; iron ion binding [GO:0005506]; oxidoreductase activity [GO:0016491]	GO:0000254; GO:0005506; GO:0005789; GO:0016020; GO:0016126; GO:0016491	-
g227319	16.0938	2.04392	0.572817	3.56819	0.000359458	0.000665706	-	-	Q677E6_HYAOR	peptidylprolyl isomerase (EC 5.2.1.8)	-	Hyacinthus orientalis (Common hyacinth)	-	-	peptidyl-prolyl cis-trans isomerase activity [GO:0003755]	GO:0003755	-
g187566	55.0818	2.04309	0.312074	6.54683	5.87712e-11	1.73626e-10	-	-	A0A1D1YIZ6_9ARAE	Putative amino-acid permease C15C4.04c	SPBC15C4.04c_0 g.56338	Anthurium amnicola	amino acid transport [GO:0006865]	membrane [GO:0016020]	transmembrane transporter activity [GO:0022857]	GO:0006865; GO:0016020; GO:0022857	-
g269279	13.2782	2.04261	0.62181	3.28494	0.00102004	0.00179881	-	-	A0A1U7YYQ6_NELNU	cycloartenol synthase	LOC104589213	Nelumbo nucifera (Sacred lotus)	triterpenoid biosynthetic process [GO:0016104]	lipid droplet [GO:0005811]	intramolecular transferase activity [GO:0016866]	GO:0005811; GO:0016104; GO:0016866	-
g510115	26.4838	2.04204	0.452274	4.51505	6.33027e-06	1.37604e-05	-	-	-	-	-	-	-	-	-	-	-
g255355	35.631	2.0405	0.392906	5.19335	2.06538e-07	4.99326e-07	-	-	-	-	-	-	-	-	-	-	-
g334246	21.1262	2.03965	0.495211	4.11874	3.80955e-05	7.74311e-05	PDK_30s795882g001	NF-YB	-	-	-	-	-	-	-	-	-
g452934	202.612	2.03963	0.159226	12.8097	1.44751e-37	8.53196e-37	-	-	Q0DTL7_ORYSJ	Os03g0240400 protein	Os03g0240400	Oryza sativa subsp. japonica (Rice)	transcription by RNA polymerase I [GO:0006360]	-	-	GO:0006360	-
g358599	411.39	2.03796	0.116393	17.5093	1.21688e-68	1.08411e-67	-	-	K7VD56_MAIZE	Uncharacterized protein	103635300 ZEAMMB73_Zm00001d009481	Zea mays (Maize)	regulation of photomorphogenesis [GO:0010099]	-	-	GO:0010099	-
g63911	10.7985	2.03774	0.705449	2.88856	0.00387005	0.00637578	-	-	A0A1D1Z0D8_9ARAE	F-box protein At1g78280	At1g78280_5 g.103213	Anthurium amnicola	-	-	-	-	-
g70754	73.8553	2.03766	0.278454	7.31778	2.52106e-13	8.29696e-13	-	-	A0A1D1ZBK0_9ARAE	Signal peptide peptidase-like 2B	Sppl2b_5 Sppl2b_3 g.104974 g.104977	Anthurium amnicola	-	endosome membrane [GO:0010008]	aspartic-type endopeptidase activity [GO:0004190]	GO:0004190; GO:0010008	-
g308343	114.554	2.03696	0.215397	9.45675	3.17653e-21	1.33124e-20	-	-	-	-	-	-	-	-	-	-	-
g381290	12.1565	2.03629	0.666263	3.05629	0.00224094	0.0037975	-	-	-	-	-	-	-	-	-	-	-
g480263	28.2796	2.03586	0.453162	4.49257	7.03687e-06	1.52443e-05	-	-	-	-	-	-	-	-	-	-	-
g454800	9.44389	2.03577	0.756663	2.69046	0.00713541	0.0113471	-	-	-	-	-	-	-	-	-	-	-
g193662	275.229	2.03544	0.13904	14.6392	1.57928e-48	1.09597e-47	-	-	A0A199UTR6_ANACO	Tubulin-folding cofactor D	ACMD2_14259	Ananas comosus (Pineapple) (Ananas ananas)	embryo development ending in seed dormancy [GO:0009793]; microtubule-based process [GO:0007017]; post-chaperonin tubulin folding pathway [GO:0007023]; tubulin complex assembly [GO:0007021]	-	beta-tubulin binding [GO:0048487]; GTPase activator activity [GO:0005096]	GO:0005096; GO:0007017; GO:0007021; GO:0007023; GO:0009793; GO:0048487	-
g192983	63.4714	2.03499	0.290798	6.99793	2.59769e-12	8.18239e-12	-	-	A0A200RDL3_9MAGN	Glycosyl transferase family 3	BVC80_887g77	Macleaya cordata	-	-	glycosyltransferase activity [GO:0016757]	GO:0016757	-
g398715	7456.28	2.0348	0.0299591	67.9191	0	0	-	-	-	-	-	-	-	-	-	-	-
g131750	22.7509	2.0342	0.483255	4.20938	2.56071e-05	5.29128e-05	-	-	-	-	-	-	-	-	-	-	-
g419993	51.5317	2.03316	0.316766	6.41849	1.37631e-10	3.99428e-10	-	-	-	-	-	-	-	-	-	-	-
g151904	78.3738	2.03286	0.255896	7.9441	1.95606e-15	6.9555e-15	-	-	A0A199VTD6_ANACO	Protein transport protein SEC B	ACMD2_13340	Ananas comosus (Pineapple) (Ananas ananas)	endoplasmic reticulum to Golgi vesicle-mediated transport [GO:0006888]	endoplasmic reticulum [GO:0005783]	-	GO:0005783; GO:0006888	-
g327097	66.3707	2.03225	0.277154	7.33256	2.25797e-13	7.44689e-13	Gh_A13G0768	bHLH	A0A199ULD5_ANACO	Pentatricopeptide repeat-containing protein (pentatricopeptide repeat-containing protein At2g13600)	LOC109723054 ACMD2_02998	Ananas comosus (Pineapple) (Ananas ananas)	RNA modification [GO:0009451]	-	RNA binding [GO:0003723]	GO:0003723; GO:0009451	-
g526256	11.78	2.03123	0.683705	2.97092	0.00296907	0.00495565	-	-	A0A199VCG1_ANACO	tRNA (Cytosine(34)-C(5))-methyltransferase	ACMD2_20104	Ananas comosus (Pineapple) (Ananas ananas)	-	nucleus [GO:0005634]	tRNA (cytosine-5-)-methyltransferase activity [GO:0016428]; tRNA binding [GO:0000049]	GO:0000049; GO:0005634; GO:0016428	-
g281104	116.312	2.03121	0.212208	9.57178	1.0508e-21	4.45515e-21	-	-	-	-	-	-	-	-	-	-	-
g231499	1020.99	2.03103	0.0719454	28.2301	2.49723e-175	4.43539e-174	-		D6MKJ3_9ASPA	Transcription factor	-	Lycoris longituba	defense response [GO:0006952]; regulation of DNA-templated transcription [GO:0006355]	-	single-stranded DNA binding [GO:0003697]	GO:0003697; GO:0006355; GO:0006952	-
g243994	15.9746	2.03091	0.582541	3.4863	0.000489747	0.000894501	-	-	M1B343_SOLTU	Non-LTR retroelement reverse transcriptase	-	Solanum tuberosum (Potato)	-	-	-	-	-
g36525	14.5047	2.03059	0.589935	3.44206	0.000577294	0.00104621	-	-	A0A1U7ZGP4_NELNU	putative disease resistance protein RGA3	LOC104590371	Nelumbo nucifera (Sacred lotus)	defense response [GO:0006952]; response to other organism [GO:0051707]	-	ADP binding [GO:0043531]	GO:0006952; GO:0043531; GO:0051707	-
g27715	180.403	2.03009	0.177781	11.419	3.35899e-30	1.73912e-29	-	-	D7LRP3_ARALL	Armadillo/beta-catenin repeat family protein	ARALYDRAFT_907557	Arabidopsis lyrata subsp. lyrata (Lyre-leaved rock-cress)	lateral root development [GO:0048527]	nucleus [GO:0005634]	-	GO:0005634; GO:0048527	-
g325946	11.9927	2.02977	0.665276	3.05102	0.00228065	0.00386074	-	-	A0FHC1	Pyruvate decarboxylase	-	-	-	-	pyruvate decarboxylase activity	-	-
g332115	6.6872	2.02911	0.913147	2.22211	0.0262761	0.0386623	-	-	-	-	-	-	-	-	-	-	-
g174544	162.791	2.02879	0.185954	10.9101	1.03096e-27	5.06768e-27	-	-	-	-	-	-	-	-	-	-	-
g42227	155.019	2.02852	0.184389	11.0013	3.7662e-28	1.86635e-27	-	-	A0A199W4X1_ANACO	Vacuolar-sorting receptor 1 (vacuolar-sorting receptor 1-like)	LOC109719163 ACMD2_10022	Ananas comosus (Pineapple) (Ananas ananas)	-	Golgi apparatus [GO:0005794]; membrane [GO:0016020]	calcium ion binding [GO:0005509]	GO:0005509; GO:0005794; GO:0016020	-
g465120	58.3794	2.02818	0.311488	6.51125	7.45277e-11	2.18972e-10	-	-	A0A1J3K5J0_NOCCA	Histone-lysine N-methyltransferase 2B	MP_TR26015_c0_g1_i1_g.75933	Noccaea caerulescens (Alpine penny-cress) (Thlaspi caerulescens)	methylation [GO:0032259]	-	metal ion binding [GO:0046872]; methyltransferase activity [GO:0008168]	GO:0008168; GO:0032259; GO:0046872	-
g390556	39.88	2.02817	0.367798	5.51436	3.50055e-08	8.8909e-08	WALNUT_00030998-RA	NF-YB	-	-	-	-	-	-	-	-	-
g208363	23.7365	2.02664	0.467675	4.33344	1.468e-05	3.09439e-05	-	-	A0A1S4D7G7_TOBAC	uncharacterized protein LOC107826787	LOC107826787	Nicotiana tabacum (Common tobacco)	-	-	-	-	-
g512154	32.675	2.02585	0.403791	5.01708	5.24621e-07	1.23222e-06	-	-	B7T058_MUSPR	Glutamine synthetase	ABB	Musa ABB Group	-	-	heme binding [GO:0020037]; iron ion binding [GO:0005506]; monooxygenase activity [GO:0004497]; oxidoreductase activity, acting on paired donors, with incorporation or reduction of molecular oxygen [GO:0016705]	GO:0004497; GO:0005506; GO:0016705; GO:0020037	-
g378416	31.6651	2.02557	0.403607	5.01867	5.20316e-07	1.22232e-06	-	-	-	-	-	-	-	-	-	-	-
g375231	8.01017	2.02501	0.810674	2.49794	0.0124918	0.0192543	-	-	G7L737_MEDTR	Defensin MtDef4.3	11421732 MTR_8g070780	Medicago truncatula (Barrel medic) (Medicago tribuloides)	defense response to fungus [GO:0050832]; killing of cells of another organism [GO:0031640]	-	-	GO:0031640; GO:0050832	-
g292947	67.2155	2.02483	0.277544	7.29555	2.97431e-13	9.75079e-13	-	-	-	-	-	-	-	-	-	-	-
g39658	27.7712	2.02412	0.467477	4.32987	1.49196e-05	3.14372e-05	-	-	-	-	-	-	-	-	-	-	-
g78611	44.546	2.02398	0.346555	5.84028	5.21135e-09	1.39105e-08	-	-	A0A199UX26_ANACO	mRNA export factor GLE1 (Nucleoporin GLE1)	ACMD2_16934	Ananas comosus (Pineapple) (Ananas ananas)	poly(A)+ mRNA export from nucleus [GO:0016973]; protein transport [GO:0015031]	nuclear pore [GO:0005643]	-	GO:0005643; GO:0015031; GO:0016973	-
g66261	80.4355	2.02324	0.255773	7.91028	2.56816e-15	9.10309e-15	-	-	A0A178UGD5_ARATH	Uncharacterized protein	AXX17_At5g44250	Arabidopsis thaliana (Mouse-ear cress)	-	-	-	-	-
g346061	157.126	2.0223	0.181067	11.1688	5.79624e-29	2.91889e-28	676773852	M-type_MADS	A0A200QYK2_9MAGN	Pentatricopeptide repeat	BVC80_9035g54	Macleaya cordata	RNA modification [GO:0009451]	-	RNA binding [GO:0003723]; zinc ion binding [GO:0008270]	GO:0003723; GO:0008270; GO:0009451	-
g534230	21.9753	2.0214	0.510387	3.96053	7.47836e-05	0.000147928	-	-	Q677H2_HYAOR	N(6)-L-threonylcarbamoyladenine synthase (EC 2.3.1.234)	-	Hyacinthus orientalis (Common hyacinth)	tRNA processing [GO:0008033]	-	metal ion binding [GO:0046872]; N(6)-L-threonylcarbamoyladenine synthase activity [GO:0061711]	GO:0008033; GO:0046872; GO:0061711	-
g92411	441.356	2.02059	0.111425	18.1341	1.71461e-73	1.60148e-72	-	-	A0A0D3FYL2_9ORYZ	Oleosin	-	Oryza barthii	-	membrane [GO:0016020]; monolayer-surrounded lipid storage body [GO:0012511]	-	GO:0012511; GO:0016020	-
g494279	412.162	2.0198	0.111717	18.0796	4.61735e-73	4.29123e-72	Bostr.7128s0454.1.p	bHLH	A0A1U8B277_NELNU	pentatricopeptide repeat-containing protein At1g15510, chloroplastic	LOC104608872 HUJ06_000810	Nelumbo nucifera (Sacred lotus)	RNA modification [GO:0009451]	-	RNA binding [GO:0003723]; zinc ion binding [GO:0008270]	GO:0003723; GO:0008270; GO:0009451	-
g225294	37.9323	2.01938	0.368391	5.48163	4.21425e-08	1.06504e-07	-	-	A0A1D1Z8B6_9ARAE	Protein lin-54	mip120_0 mip120_2 g.51525 g.51526	Anthurium amnicola	-	nucleus [GO:0005634]	DNA-binding transcription factor activity [GO:0003700]	GO:0003700; GO:0005634	-
g364827	37.1803	2.01749	0.381729	5.28514	1.25605e-07	3.08272e-07	-	-	-	-	-	-	-	-	-	-	-
g43220	36.8763	2.01634	0.375469	5.37021	7.86469e-08	1.95666e-07	-	-	A0A199VNV4_ANACO	Chloroplastic group IIA intron splicing facilitator CRS1, chloroplastic	ACMD2_21604	Ananas comosus (Pineapple) (Ananas ananas)	Group II intron splicing [GO:0000373]	chloroplast [GO:0009507]	mRNA binding [GO:0003729]	GO:0000373; GO:0003729; GO:0009507	-
g38720	14.2742	2.01616	0.608623	3.31266	0.00092414	0.00163733	-	-	B3TM32_ELAGV	mitochondrial import receptor subunit TOM20	LOC105049692	Elaeis guineensis var. tenera (Oil palm)	protein insertion into mitochondrial outer membrane [GO:0045040]	mitochondrial outer membrane translocase complex [GO:0005742]	-	GO:0005742; GO:0045040	-
g377961	18.3505	2.01594	0.538728	3.74205	0.000182528	0.0003478	-	-	A0A200QDD7_9MAGN	Peptidase M16	BVC80_209g226	Macleaya cordata	proteolysis [GO:0006508]	-	metal ion binding [GO:0046872]; metalloendopeptidase activity [GO:0004222]	GO:0004222; GO:0006508; GO:0046872	-
g263321	294.217	2.01541	0.139488	14.4486	2.55891e-47	1.74635e-46	-	-	-	-	-	-	-	-	-	-	-
g524290	68.4321	2.01406	0.275066	7.32209	2.44145e-13	8.03873e-13	Gh_A13G0768	bHLH	A0A200PT80_9MAGN	Pentatricopeptide repeat	BVC80_509g18	Macleaya cordata	RNA modification [GO:0009451]	-	RNA binding [GO:0003723]; zinc ion binding [GO:0008270]	GO:0003723; GO:0008270; GO:0009451	-
g172513	58.9603	2.01394	0.297827	6.76212	1.35991e-11	4.14538e-11	Cotton_A_02277_BGI-A2_v1.0	NF-YA	A0A199US25_ANACO	Putative LRR receptor-like serine/threonine-protein kinase	ACMD2_05224	Ananas comosus (Pineapple) (Ananas ananas)	protein phosphorylation [GO:0006468]	membrane [GO:0016020]	ATP binding [GO:0005524]; protein kinase activity [GO:0004672]	GO:0004672; GO:0005524; GO:0006468; GO:0016020	-
g379536	85.3315	2.01369	0.2572	7.82925	4.90777e-15	1.72064e-14	-	-	-	-	-	-	-	-	-	-	-
g246394	19.6696	2.01319	0.525273	3.83266	0.000126764	0.000245252	-	-	Q5JN46_ORYSJ	Os01g0958900 protein (cDNA clone:J033125I19, full insert sequence)	Os01g0958900 OSNPB_010958900	Oryza sativa subsp. japonica (Rice)	mismatch repair [GO:0006298]	mismatch repair complex [GO:0032300]; MutLalpha complex [GO:0032389]	ATP binding [GO:0005524]; ATP hydrolysis activity [GO:0016887]; ATP-dependent DNA damage sensor activity [GO:0140664]; mismatched DNA binding [GO:0030983]	GO:0005524; GO:0006298; GO:0016887; GO:0030983; GO:0032300; GO:0032389; GO:0140664	-
g178580	617.562	2.01248	0.0913889	22.0211	1.80752e-107	2.22062e-106	-	-	A0A199W153_ANACO	Wall-associated receptor kinase 2 (wall-associated receptor kinase 2-like)	LOC109707006 ACMD2_10991	Ananas comosus (Pineapple) (Ananas ananas)	cell surface receptor signaling pathway [GO:0007166]; protein phosphorylation [GO:0006468]	membrane [GO:0016020]	ATP binding [GO:0005524]; calcium ion binding [GO:0005509]; polysaccharide binding [GO:0030247]; protein serine/threonine kinase activity [GO:0004674]	GO:0004674; GO:0005509; GO:0005524; GO:0006468; GO:0007166; GO:0016020; GO:0030247	-
g65937	210.198	2.01107	0.158434	12.6934	6.43238e-37	3.75499e-36	-	-	A0A0A9F3V1_ARUDO	SAPK8	-	Arundo donax (Giant reed) (Donax arundinaceus)	-	-	-	-	-
g56357	155.128	2.01092	0.189268	10.6247	2.28742e-26	1.094e-25	Aco019072.1	FAR1	A0A200PMC0_9MAGN	Pentatricopeptide repeat	BVC80_715g66	Macleaya cordata	RNA modification [GO:0009451]	-	RNA binding [GO:0003723]; zinc ion binding [GO:0008270]	GO:0003723; GO:0008270; GO:0009451	-
g144008	10.5419	2.01029	0.696338	2.88695	0.00389001	0.00640677	-	-	B9S035_RICCO	Anthranilate N-benzoyltransferase protein, putative (EC 2.3.1.144)	RCOM_1004260	Ricinus communis (Castor bean)	-	-	acyltransferase activity, transferring groups other than amino-acyl groups [GO:0016747]; anthranilate N-benzoyltransferase activity [GO:0047672]	GO:0016747; GO:0047672	-
g48586	1030.2	2.00986	0.0733046	27.4179	1.6766e-165	2.85983e-164	-	-	-	-	-	-	-	-	-	-	-
g393245	15.7351	2.00978	0.580346	3.46308	0.000534038	0.000970833	-	-	A0A1U8LHS0_GOSHI	callose synthase 3-like	LOC107927226	Gossypium hirsutum (Upland cotton) (Gossypium mexicanum)	-	plasma membrane [GO:0005886]	glucosyltransferase activity [GO:0046527]	GO:0005886; GO:0046527	-
g416038	317.072	2.00951	0.126875	15.8384	1.69029e-56	1.30116e-55	-	-	A0A061GSU2_THECC	RED family protein isoform 3	TCM_037459	Theobroma cacao (Cacao) (Cocoa)	-	nucleus [GO:0005634]	-	GO:0005634	-
g78441	17280	2.00941	0.0222056	90.4908	0	0	-	-	E3UIM5_CAMSI	Lipoxygenase (EC 1.13.11.-)	-	Camellia sinensis (Tea)	fatty acid biosynthetic process [GO:0006633]; lipid oxidation [GO:0034440]; oxylipin biosynthetic process [GO:0031408]	-	metal ion binding [GO:0046872]; oxidoreductase activity, acting on single donors with incorporation of molecular oxygen, incorporation of two atoms of oxygen [GO:0016702]	GO:0006633; GO:0016702; GO:0031408; GO:0034440; GO:0046872	PATHWAY: Lipid metabolism; oxylipin biosynthesis. {ECO:0000256|RuleBase:RU003975}.
g239850	15.8259	2.00837	0.571323	3.5153	0.000439261	0.000806557	-	-	A0A1Q3DC00_CEPFO	ADH_zinc_N domain-containing protein/ADH_N domain-containing protein	CFOL_v3_33413	Cephalotus follicularis (Albany pitcher plant)	organic substance metabolic process [GO:0071704]	-	oxidoreductase activity [GO:0016491]; zinc ion binding [GO:0008270]	GO:0008270; GO:0016491; GO:0071704	-
g3610	43.3391	2.00836	0.346302	5.79945	6.65337e-09	1.76435e-08	-	-	-	-	-	-	-	-	-	-	-
g297569	15.7395	2.00776	0.566312	3.54532	0.00039214	0.000723835	-	-	A0A1U8B5T7_NELNU	probable acyl-activating enzyme 18, peroxisomal isoform X2	LOC104611109	Nelumbo nucifera (Sacred lotus)	-	membrane [GO:0016020]	-	GO:0016020	-
g391183	66.6268	2.00737	0.57228	3.50768	0.00045204	0.000828933	-	-	A0A078FPS5_BRANA	BnaA02g22140D protein	BnaA02g22140D GSBRNA2T00084764001	Brassica napus (Rape)	-	-	-	-	-
g116085	31.1525	2.00695	0.419324	4.78616	1.70002e-06	3.86259e-06	-	-	-	-	-	-	-	-	-	-	-
g269330	6.6152	2.00665	0.883763	2.27058	0.0231725	0.0343888	-	-	A0A199VVA3_ANACO	Cytochrome P450 704B1	ACMD2_01094	Ananas comosus (Pineapple) (Ananas ananas)	sporopollenin biosynthetic process [GO:0080110]	membrane [GO:0016020]	alkane 1-monooxygenase activity [GO:0018685]; heme binding [GO:0020037]; iron ion binding [GO:0005506]	GO:0005506; GO:0016020; GO:0018685; GO:0020037; GO:0080110	-
g362103	28.814	2.00617	0.430278	4.6625	3.12384e-06	6.95473e-06	PEQU_09358	MYB	-	-	-	-	-	-	-	-	-
g289274	11.8111	2.00502	0.678471	2.9552	0.00312468	0.0052008	-	-	-	-	-	-	-	-	-	-	-
g316765	180.434	2.00462	0.186202	10.7658	4.99018e-27	2.42143e-26	-	-	G3KGB5_NICBE	Bti9	-	Nicotiana benthamiana	innate immune response [GO:0045087]; protein phosphorylation [GO:0006468]	plasma membrane [GO:0005886]	ATP binding [GO:0005524]; protein serine/threonine kinase activity [GO:0004674]; transmembrane receptor protein kinase activity [GO:0019199]	GO:0004674; GO:0005524; GO:0005886; GO:0006468; GO:0019199; GO:0045087	-
g302620	15.8964	2.00462	0.578354	3.46608	0.000528099	0.000960411	676773852	M-type_MADS	-	-	-	-	-	-	-	-	-
g211225	23.2773	2.00331	0.487034	4.11328	3.90075e-05	7.92271e-05	-	-	-	-	-	-	-	-	-	-	-
g108531	37.768	2.00202	0.369455	5.41885	5.99835e-08	1.50182e-07	-	-	A0A1Q3CXU3_CEPFO	UBN2 domain-containing protein	CFOL_v3_28405	Cephalotus follicularis (Albany pitcher plant)	-	-	nucleic acid binding [GO:0003676]; zinc ion binding [GO:0008270]	GO:0003676; GO:0008270	-
g248169	381.165	2.0019	0.116661	17.16	5.28854e-66	4.56469e-65	-	-	A0A1U7ZH96_NELNU	protein MEI2-like 2	LOC104590542 HUJ06_008261	Nelumbo nucifera (Sacred lotus)	-	-	RNA binding [GO:0003723]	GO:0003723	-
g277039	22.0015	2.00151	0.48776	4.10348	4.06978e-05	8.25106e-05	-	-	Q5Z846_ORYSJ	Os06g0700300 protein (cDNA clone:J013127D12, full insert sequence)	Os06g0700300 OSNPB_060700300	Oryza sativa subsp. japonica (Rice)	-	-	-	-	-
g210519	189.335	2.00085	0.165358	12.1001	1.05421e-33	5.83853e-33	WALNUT_00030998-RA	NF-YB	-	-	-	-	-	-	-	-	-
g57281	116.112	2.00043	0.21851	9.15486	5.44272e-20	2.21461e-19	-	-	A0A0B2PDX2_GLYSO	PI-PLC X domain-containing protein (PI-PLC X domain-containing protein isoform B)	D0Y65_003516 glysoja_033571	Glycine soja (Wild soybean)	lipid metabolic process [GO:0006629]	-	phosphoric diester hydrolase activity [GO:0008081]	GO:0006629; GO:0008081	-
g72183	60.7448	2.00015	0.297292	6.72792	1.72101e-11	5.21994e-11	-	-	A0A1D1YML4_9ARAE	Pentatricopeptide repeat-containing protein At5g04810, chloroplastic	PPR4_5 g.125803	Anthurium amnicola	-	-	RNA binding [GO:0003723]	GO:0003723	-

## Sheet: Acc. 1666_downregulated
transcriptID	baseMean	log2FoldChange	lfcSE	stat	pvalue	padj	TFdb_ID	TFdb_family	Protein ID	Protein names	Gene Names	Organism	Gene Ontology (biological process)	Gene Ontology (cellular component)	Gene Ontology (molecular function)	Gene Ontology IDs	Pathway
g248186	708.107	-12.622	1.17972	-10.6991	1.02727e-26	4.95037e-26	Bradi3g42627.3.p	ERF	A0A1U7Z8S0_NELNU	Chlorophyll a-b binding protein, chloroplastic	LOC104590449	Nelumbo nucifera (Sacred lotus)	photosynthesis, light harvesting in photosystem I [GO:0009768]; response to light stimulus [GO:0009416]	chloroplast thylakoid membrane [GO:0009535]; photosystem I [GO:0009522]; photosystem II [GO:0009523]	chlorophyll binding [GO:0016168]	GO:0009416; GO:0009522; GO:0009523; GO:0009535; GO:0009768; GO:0016168	-
g248192	301.022	-12.3483	1.1825	-10.4426	1.5847e-25	7.44421e-25	Bradi3g42627.3.p	ERF	-	-	-	-	-	-	-	-	-
g297592	28410.5	-12.0321	0.179713	-66.9519	0	0	Bradi3g42627.3.p	ERF	M1BDZ8_SOLTU	Chlorophyll a-b binding protein, chloroplastic	102586241	Solanum tuberosum (Potato)	photosynthesis, light harvesting in photosystem I [GO:0009768]; response to light stimulus [GO:0009416]	chloroplast thylakoid membrane [GO:0009535]; photosystem I [GO:0009522]; photosystem II [GO:0009523]	chlorophyll binding [GO:0016168]	GO:0009416; GO:0009522; GO:0009523; GO:0009535; GO:0009768; GO:0016168	-
g285293	443.653	-11.946	1.18088	-10.1162	4.6836e-24	2.11253e-23	-	-	-	-	-	-	-	-	-	-	-
g484994	419.218	-11.865	1.18118	-10.045	9.65995e-24	4.32018e-23	GRMZM5G899865_P01	bHLH	-	-	-	-	-	-	-	-	-
g93051	210.679	-11.834	1.18364	-9.998	1.555e-23	6.92116e-23	-	-	A0A1U7Y3C4_NICSY	auxin-induced protein 6B-like	LOC104243033	Nicotiana sylvestris (Wood tobacco) (South American tobacco)	response to auxin [GO:0009733]	-	-	GO:0009733	-
g485001	146.797	-11.3144	1.18624	-9.53798	1.4564e-21	6.14872e-21	GRMZM5G899865_P01	bHLH	-	-	-	-	-	-	-	-	-
g236123	134.858	-11.1902	1.18686	-9.42844	4.16253e-21	1.74185e-20	-	-	-	-	-	-	-	-	-	-	-
g443103	118.826	-11.0099	1.1892	-9.25825	2.07813e-20	8.53902e-20	-	-	-	-	-	-	-	-	-	-	-
g322633	416.521	-10.9631	1.02382	-10.7081	9.32538e-27	4.49928e-26	-	-	-	-	-	-	-	-	-	-	-
g93101	106.425	-10.8497	1.18933	-9.12251	7.34029e-20	2.97547e-19	-	-	-	-	-	-	-	-	-	-	-
g507572	97.8696	-10.7287	1.19017	-9.0144	1.97944e-19	7.92399e-19	-	-	-	-	-	-	-	-	-	-	-
g518537	81.0532	-10.4589	1.19354	-8.76296	1.90183e-18	7.41695e-18	-	-	-	-	-	-	-	-	-	-	-
g285251	79.8801	-10.4343	1.19343	-8.74317	2.26669e-18	8.82019e-18	-	-	-	-	-	-	-	-	-	-	-
g338068	77.2667	-10.3894	1.19372	-8.70337	3.22159e-18	1.24838e-17	-	-	W9RSV7_9ROSA	Uncharacterized protein	L484_004636	Morus notabilis	-	-	-	-	-
g22018	546.688	-10.3534	0.725126	-14.2781	2.99595e-46	2.01705e-45	-	-	A0A1U8AIG5_NELNU	auxin-responsive protein SAUR64-like	LOC104604362	Nelumbo nucifera (Sacred lotus)	response to auxin [GO:0009733]	-	-	GO:0009733	-
g530297	1479.23	-10.2053	0.419146	-24.3478	6.11168e-131	8.60434e-130	676732396	bHLH	A0A1U7ZK92_NELNU	Expansin	LOC104593779 HUJ06_012954	Nelumbo nucifera (Sacred lotus)	anatomical structure morphogenesis [GO:0009653]; plant-type cell wall organization [GO:0009664]	extracellular region [GO:0005576]; membrane [GO:0016020]	-	GO:0005576; GO:0009653; GO:0009664; GO:0016020	-
g289731	67.8153	-10.1955	1.19896	-8.50362	1.83769e-17	6.96766e-17	-	-	-	-	-	-	-	-	-	-	-
g257333	126.915	-10.1412	1.18814	-8.53538	1.39694e-17	5.31892e-17	-	-	A0A1L3N1J3_9ASPA	Ycf2 protein	ycf2	Rhynchostylis retusa	-	chloroplast [GO:0009507]	-	GO:0009507	-
g285280	64.8413	-10.1345	1.19599	-8.47376	2.37599e-17	8.98068e-17	-	-	-	-	-	-	-	-	-	-	-
g184014	324.635	-10.0163	0.838326	-11.9479	6.65706e-33	3.62305e-32	-	-	A0A200Q477_9MAGN	Uncharacterized protein	BVC80_8893g38	Macleaya cordata	-	-	-	-	-
g479318	58.7495	-9.99097	1.19941	-8.32988	8.09248e-17	3.01598e-16	-	-	-	-	-	-	-	-	-	-	-
g471434	58.4071	-9.98122	1.1993	-8.32251	8.61187e-17	3.2057e-16	-	-	-	-	-	-	-	-	-	-	-
g285250	54.9629	-9.89382	1.20077	-8.23958	1.72812e-16	6.37679e-16	-	-	A0A1U8LMS4_GOSHI	auxin-responsive protein SAUR64-like	LOC107927873	Gossypium hirsutum (Upland cotton) (Gossypium mexicanum)	response to auxin [GO:0009733]	-	-	GO:0009733	-
g446848	52.8816	-9.84229	1.20224	-8.18661	2.68681e-16	9.84552e-16	-	-	-	-	-	-	-	-	-	-	-
g70764	352.61	-9.72034	0.726963	-13.3712	8.91377e-41	5.54366e-40	-	-	A0A075F946_TOBAC	Cysteine protease inhibitor (cysteine proteinase inhibitor B-like)	CYS4 LOC107821135	Nicotiana tabacum (Common tobacco)	negative regulation of peptidase activity [GO:0010466]	-	cysteine-type endopeptidase inhibitor activity [GO:0004869]	GO:0004869; GO:0010466	-
g367251	47.5838	-9.68625	1.2034	-8.0491	8.3404e-16	3.00547e-15	-	-	A0A096YFC3_9ROSA	PSII 47 kDa protein	-	Rhaphiolepis williamtelliana	photosynthetic electron transport chain [GO:0009767]	chloroplast [GO:0009507]; photosystem [GO:0009521]	chlorophyll binding [GO:0016168]	GO:0009507; GO:0009521; GO:0009767; GO:0016168	-
g467845	91.628	-9.66812	1.19154	-8.11396	4.8996e-16	1.77979e-15	-	-	-	-	-	-	-	-	-	-	-
g324060	43.1908	-9.5488	1.20662	-7.91364	2.49969e-15	8.86266e-15	-	-	-	-	-	-	-	-	-	-	-
g359328	41.0061	-9.46956	1.21016	-7.82506	5.07418e-15	1.77743e-14	-	-	-	-	-	-	-	-	-	-	-
g282510	79.2299	-9.45723	1.19416	-7.91958	2.38318e-15	8.45172e-15	-	-	-	-	-	-	-	-	-	-	-
g270509	37.4208	-9.33928	1.21028	-7.71665	1.19424e-14	4.13155e-14	Sme2.5_00096.1_g00018.1	NAC	A0A0E0LF36_ORYPU	Xyloglucan endotransglucosylase/hydrolase (EC 2.4.1.207)	-	Oryza punctata (Red rice)	cell wall biogenesis [GO:0042546]; cell wall organization [GO:0071555]; xyloglucan metabolic process [GO:0010411]	apoplast [GO:0048046]	hydrolase activity, hydrolyzing O-glycosyl compounds [GO:0004553]; xyloglucan:xyloglucosyl transferase activity [GO:0016762]	GO:0004553; GO:0010411; GO:0016762; GO:0042546; GO:0048046; GO:0071555	-
g437341	37.3234	-9.33682	1.21241	-7.70102	1.34979e-14	4.65874e-14	-	-	-	-	-	-	-	-	-	-	-
g178956	592.922	-9.30142	0.486457	-19.1207	1.69671e-81	1.71783e-80	-	-	-	-	-	-	-	-	-	-	-
g73846	36.0054	-9.28191	1.21365	-7.64793	2.04234e-14	7.00067e-14	-	-	A0A1U8KMX5_GOSHI	auxin-induced protein 15A-like	LOC107917540	Gossypium hirsutum (Upland cotton) (Gossypium mexicanum)	response to auxin [GO:0009733]	-	-	GO:0009733	-
g210951	582.603	-9.2733	0.48637	-19.0663	4.8094e-81	4.86048e-80	-	-	-	-	-	-	-	-	-	-	-
g77921	34.0399	-9.20235	1.21409	-7.57965	3.46488e-14	1.17672e-13	-	-	A0A199W1U8_ANACO	Cytochrome P450 71A1	ACMD2_06606	Ananas comosus (Pineapple) (Ananas ananas)	-	membrane [GO:0016020]	heme binding [GO:0020037]; iron ion binding [GO:0005506]; monooxygenase activity [GO:0004497]; oxidoreductase activity, acting on paired donors, with incorporation or reduction of molecular oxygen [GO:0016705]	GO:0004497; GO:0005506; GO:0016020; GO:0016705; GO:0020037	-
g347020	33.7811	-9.19135	1.21387	-7.57192	3.67736e-14	1.24797e-13	-	-	-	-	-	-	-	-	-	-	-
g152835	424.163	-9.17928	0.551573	-16.642	3.45857e-62	2.84727e-61	-	-	A5LGT2_9ROSI	Rubisco large subunit	rbcL	Quercus serrata	-	chloroplast [GO:0009507]	magnesium ion binding [GO:0000287]; ribulose-bisphosphate carboxylase activity [GO:0016984]	GO:0000287; GO:0009507; GO:0016984	-
g145321	32.9884	-9.15712	1.21457	-7.53941	4.72116e-14	1.59601e-13	-	-	Q8HTU6_9LAMI	Photosystem II CP43 protein	psbC	Utricularia geminiscapa	photosynthetic electron transport chain [GO:0009767]	chloroplast [GO:0009507]; photosystem [GO:0009521]	chlorophyll binding [GO:0016168]	GO:0009507; GO:0009521; GO:0009767; GO:0016168	-
g336595	117.391	-9.13461	1.03274	-8.84501	9.15208e-19	3.59781e-18	Rsa1.0_03034.1_g00001.1	ERF	-	-	-	-	-	-	-	-	-
g489932	32.3655	-9.12827	1.22379	-7.459	8.71794e-14	2.92067e-13	-	-	A0A072TJT2_MEDTR	Uncharacterized protein ycf68	MTR_0002s0270	Medicago truncatula (Barrel medic) (Medicago tribuloides)	-	-	-	-	-
g7810	32.0896	-9.12255	1.21541	-7.50573	6.10873e-14	2.05762e-13	-	-	-	-	-	-	-	-	-	-	-
g395229	31.937	-9.11045	1.21538	-7.49599	6.58007e-14	2.21372e-13	-	-	-	-	-	-	-	-	-	-	-
g344663	31.2762	-9.08239	1.21755	-7.45958	8.67957e-14	2.90816e-13	-	-	-	-	-	-	-	-	-	-	-
g285292	113.274	-9.08034	1.03552	-8.76888	1.80449e-18	7.04225e-18	-	-	-	-	-	-	-	-	-	-	-
g323654	31.2107	-9.08027	1.21577	-7.46874	8.09644e-14	2.7144e-13	-	-	A0A200QUS0_9MAGN	C2 calcium-dependent membrane targeting	BVC80_9029g9	Macleaya cordata	-	-	-	-	-
g93122	223.841	-9.06284	0.730283	-12.41	2.3054e-35	1.3092e-34	-	-	-	-	-	-	-	-	-	-	-
g111746	30.7092	-9.06022	1.21883	-7.43353	1.05737e-13	3.53053e-13	-	-	A0A1U8I1A7_GOSHI	periodic tryptophan protein 2 homolog	LOC107891682	Gossypium hirsutum (Upland cotton) (Gossypium mexicanum)	maturation of SSU-rRNA from tricistronic rRNA transcript (SSU-rRNA, 5.8S rRNA, LSU-rRNA) [GO:0000462]; ribosomal small subunit assembly [GO:0000028]	Pwp2p-containing subcomplex of 90S preribosome [GO:0034388]; small-subunit processome [GO:0032040]	-	GO:0000028; GO:0000462; GO:0032040; GO:0034388	-
g399661	937.083	-9.04333	0.354484	-25.5113	1.47861e-143	2.25287e-142	-	-	-	-	-	-	-	-	-	-	-
g93129	329.916	-9.03805	0.596284	-15.1573	6.78082e-52	4.90527e-51	-	-	-	-	-	-	-	-	-	-	-
g22808	433.33	-9.01718	0.516851	-17.4464	3.66715e-68	3.25253e-67	-	-	A0A1Q3C1F8_CEPFO	DUF4283 domain-containing protein	CFOL_v3_17435	Cephalotus follicularis (Albany pitcher plant)	-	-	-	-	-
g520012	29.5389	-8.99889	1.22609	-7.33951	2.14371e-13	7.07671e-13	-	-	A9PHL4_POPTR	Uncharacterized protein	POPTR_003G178400	Populus trichocarpa (Western balsam poplar) (Populus balsamifera subsp. trichocarpa)	-	membrane [GO:0016020]	-	GO:0016020	-
g507573	57.3547	-8.99347	1.19993	-7.49498	6.63079e-14	2.23025e-13	-	-	A0A1R3HYV3_9ROSI	ornithine decarboxylase (EC 4.1.1.17)	COLO4_26076	Corchorus olitorius	putrescine biosynthetic process from ornithine [GO:0033387]	-	lyase activity [GO:0016829]	GO:0016829; GO:0033387	PATHWAY: Amine and polyamine biosynthesis; putrescine biosynthesis via L-ornithine pathway; putrescine from L-ornithine: step 1/1. {ECO:0000256|ARBA:ARBA00034115}.
g471449	29.4094	-8.99031	1.22066	-7.36511	1.77005e-13	5.8619e-13	-	-	-	-	-	-	-	-	-	-	-
g184019	29.3389	-8.98778	1.21899	-7.37313	1.6667e-13	5.52289e-13	-	-	A0A1U7WAW5_NICSY	uncharacterized protein LOC104225634	LOC104225634	Nicotiana sylvestris (Wood tobacco) (South American tobacco)	-	-	-	-	-
g90329	28.92	-8.9694	1.21918	-7.35694	1.88178e-13	6.22528e-13	-	-	-	-	-	-	-	-	-	-	-
g535052	27.6593	-8.90854	1.22617	-7.26531	3.72191e-13	1.21561e-12	-	-	-	-	-	-	-	-	-	-	-
g152834	502.133	-8.90716	0.462491	-19.2591	1.18459e-82	1.20984e-81	-	-	-	-	-	-	-	-	-	-	-
g536176	146.584	-8.86791	0.845204	-10.492	9.39825e-26	4.43574e-25	-	-	-	-	-	-	-	-	-	-	-
g344283	96.5197	-8.84959	1.03659	-8.53721	1.37497e-17	5.23667e-17	-	-	A0A1U8JJP0_GOSHI	auxin-responsive protein SAUR64-like	LOC107907672	Gossypium hirsutum (Upland cotton) (Gossypium mexicanum)	response to auxin [GO:0009733]	-	-	GO:0009733	-
g270321	26.3025	-8.83276	1.22237	-7.22595	4.97623e-13	1.61697e-12	-	-	-	-	-	-	-	-	-	-	-
g22751	25.8766	-8.80371	1.23087	-7.15241	8.52701e-13	2.74367e-12	MDP0000153244	SBP	A0A200QEC0_9MAGN	Heavy metal-associated domain	BVC80_551g53	Macleaya cordata	-	-	metal ion binding [GO:0046872]	GO:0046872	-
g65756	46.5821	-8.6976	1.21026	-7.18654	6.64546e-13	2.14938e-12	-	-	A0A077ZJZ2_TRITR	RNA polymerase-associated protein rapA	TTRE_0000902601	Trichuris trichiura (Whipworm) (Trichocephalus trichiurus)	pseudouridine synthesis [GO:0001522]; regulation of DNA-templated transcription [GO:0006355]	-	ATP binding [GO:0005524]; ATP-dependent chromatin remodeler activity [GO:0140658]; DNA binding [GO:0003677]; hydrolase activity, acting on acid anhydrides [GO:0016817]; pseudouridine synthase activity [GO:0009982]; RNA binding [GO:0003723]	GO:0001522; GO:0003677; GO:0003723; GO:0005524; GO:0006355; GO:0009982; GO:0016817; GO:0140658	-
g143417	45.1404	-8.64705	1.20372	-7.18363	6.78863e-13	2.19467e-12	-	-	A0A0E0NEA4_ORYRU	Photosystem II D2 protein	-	Oryza rufipogon (Brownbeard rice) (Asian wild rice)	photosynthetic electron transport in photosystem II [GO:0009772]	photosystem II [GO:0009523]; plastid [GO:0009536]	chlorophyll binding [GO:0016168]; electron transporter, transferring electrons within the cyclic electron transport pathway of photosynthesis activity [GO:0045156]; metal ion binding [GO:0046872]; oxygen evolving activity [GO:0010242]	GO:0009523; GO:0009536; GO:0009772; GO:0010242; GO:0016168; GO:0045156; GO:0046872	-
g196954	22.6384	-8.61672	1.22903	-7.01101	2.36604e-12	7.467e-12	-	-	A0A1Q3BVA5_CEPFO	Zf-RVT domain-containing protein	CFOL_v3_15396	Cephalotus follicularis (Albany pitcher plant)	-	-	-	-	-
g160904	4447.84	-8.60792	0.141426	-60.8651	0	0	-	-	B7U8J1_ZIZJJ	Expansin	-	Ziziphus jujuba (Chinese jujube) (Ziziphus sativa)	anatomical structure morphogenesis [GO:0009653]; plant-type cell wall organization [GO:0009664]	extracellular region [GO:0005576]; membrane [GO:0016020]	-	GO:0005576; GO:0009653; GO:0009664; GO:0016020	-
g120427	22.4431	-8.60286	1.23145	-6.98596	2.8292e-12	8.90058e-12	-	-	-	-	-	-	-	-	-	-	-
g387571	43.4985	-8.59417	1.20483	-7.13313	9.81139e-13	3.14716e-12	-	-	-	-	-	-	-	-	-	-	-
g6028	22.0167	-8.57864	1.23154	-6.96576	3.26641e-12	1.02507e-11	-	-	-	-	-	-	-	-	-	-	-
g373291	21.5189	-8.54528	1.23336	-6.92846	4.25436e-12	1.32677e-11	-	-	A0A0D3DAW5_BRAOL	Dihydrolipoamide acetyltransferase component of pyruvate dehydrogenase complex (EC 2.3.1.-)	106306264	Brassica oleracea var. oleracea	acetyl-CoA biosynthetic process from pyruvate [GO:0006086]	pyruvate dehydrogenase complex [GO:0045254]	acyltransferase activity [GO:0016746]	GO:0006086; GO:0016746; GO:0045254	-
g76197	21.3689	-8.52767	1.23931	-6.88095	5.94533e-12	1.83915e-11	Sopen12g015990.1	TCP	-	-	-	-	-	-	-	-	-
g236465	41.3138	-8.5183	1.20685	-7.05828	1.68571e-12	5.35558e-12	-	-	A0A1D1YKL4_9ARAE	LEM domain-containing protein 2	Lemd2_0 g.39520	Anthurium amnicola	-	nuclear inner membrane [GO:0005637]	chromatin binding [GO:0003682]	GO:0003682; GO:0005637	-
g115508	20.2877	-8.46409	1.2423	-6.81324	9.5422e-12	2.92434e-11	-	-	A0A0K0LQG8_ALLCE	Cytochrome b6	petB CMS-Sp052 CMS-Tp052 cp-Np052	Allium cepa (Onion)	photosynthesis [GO:0015979]; respiratory electron transport chain [GO:0022904]	chloroplast thylakoid membrane [GO:0009535]	electron transporter, transferring electrons within cytochrome b6/f complex of photosystem II activity [GO:0045158]; metal ion binding [GO:0046872]	GO:0009535; GO:0015979; GO:0022904; GO:0045158; GO:0046872	-
g78092	20.2527	-8.45711	1.23524	-6.84656	7.56475e-12	2.33032e-11	-	-	A0A077B569_SORHL	Group 13 allergen Sor h 13.02	-	Sorghum halepense (Johnson grass) (Holcus halepensis)	carbohydrate metabolic process [GO:0005975]	-	polygalacturonase activity [GO:0004650]	GO:0004650; GO:0005975	-
g273975	20.1385	-8.45144	1.23789	-6.8273	8.65274e-12	2.6567e-11	-	-	A0A061GQK8_THECC	Cysteine/Histidine-rich C1 domain family protein, putative	TCM_039657	Theobroma cacao (Cacao) (Cocoa)	-	-	-	-	-
g31577	20.1716	-8.4472	1.23668	-6.83057	8.45803e-12	2.59863e-11	-	-	A0A0N7AIL0_9TELE	Beta-actin	-	Alburnoides bipunctatus (spirlin)	-	-	-	-	-
g6194	19.9999	-8.44392	1.24603	-6.77665	1.22996e-11	3.75538e-11	-	-	Q67HV2_ASPOF	Photosystem II CP47 reaction center protein	psbB	Asparagus officinalis (Garden asparagus)	photosynthetic electron transport in photosystem II [GO:0009772]	chloroplast thylakoid membrane [GO:0009535]; photosystem II [GO:0009523]	chlorophyll binding [GO:0016168]; electron transporter, transferring electrons within the cyclic electron transport pathway of photosynthesis activity [GO:0045156]	GO:0009523; GO:0009535; GO:0009772; GO:0016168; GO:0045156	-
g239689	19.7427	-8.42011	1.24285	-6.77484	1.24547e-11	3.80152e-11	KN538979.1_FGP004	BBR-BPC	Q9U5H8_ASEAQ	Histone H3	H3	Asellus aquaticus (Water hoglouse)	-	nucleosome [GO:0000786]; nucleus [GO:0005634]	DNA binding [GO:0003677]; protein heterodimerization activity [GO:0046982]; structural constituent of chromatin [GO:0030527]	GO:0000786; GO:0003677; GO:0005634; GO:0030527; GO:0046982	-
g289368	19.4795	-8.40071	1.23878	-6.78143	1.18991e-11	3.63511e-11	-	-	-	-	-	-	-	-	-	-	-
g257103	2404.42	-8.37889	0.17798	-47.0777	0	0	-	-	O04372_ASPOF	Acid invertase	-	Asparagus officinalis (Garden asparagus)	carbohydrate metabolic process [GO:0005975]	membrane [GO:0016020]; vacuole [GO:0005773]	beta-fructofuranosidase activity [GO:0004564]	GO:0004564; GO:0005773; GO:0005975; GO:0016020	-
g529466	19.0205	-8.36497	1.23957	-6.7483	1.49588e-11	4.54796e-11	-	-	-	-	-	-	-	-	-	-	-
g484914	18.9549	-8.36153	1.23887	-6.74933	1.48531e-11	4.51631e-11	-	-	A0A1U7YCU6_NICSY	vegetative cell wall protein gp1-like	LOC104247578	Nicotiana sylvestris (Wood tobacco) (South American tobacco)	-	-	-	-	-
g93078	165.776	-8.30683	0.658106	-12.6223	1.59036e-36	9.21092e-36	-	-	-	-	-	-	-	-	-	-	-
g393277	18.0066	-8.29146	1.24708	-6.64869	2.95713e-11	8.88059e-11	-	-	-	-	-	-	-	-	-	-	-
g32049	17.7455	-8.27046	1.24941	-6.6195	3.6041e-11	1.07692e-10	-	-	A0A103Y0J5_CYNCS	Uncharacterized protein	Ccrd_021553	Cynara cardunculus var. scolymus (Globe artichoke) (Cynara scolymus)	-	membrane [GO:0016020]	-	GO:0016020	-
g109397	17.6693	-8.25979	1.24478	-6.63556	3.23276e-11	9.68443e-11	-	-	A0A199V7M8_ANACO	Protein BRANCHLESS TRICHOME	ACMD2_26826	Ananas comosus (Pineapple) (Ananas ananas)	-	-	-	-	-
g190801	17.5015	-8.25021	1.24974	-6.60154	4.06921e-11	1.2133e-10	-	-	A0A192ABQ0_9ASPA	Putative pvs-tRNA-like protein	orf42	Dendrobium jenkinsii	-	chloroplast [GO:0009507]	-	GO:0009507	-
g344444	156.297	-8.22205	0.659131	-12.4741	1.03391e-35	5.90255e-35	ONIVA02G03520.1	MYB_related	-	-	-	-	-	-	-	-	-
g22019	434.783	-8.21106	0.395079	-20.7833	6.12335e-96	6.9322e-95	-	-	A0A1U7YRL1_NELNU	auxin-responsive protein SAUR64-like	LOC104587078	Nelumbo nucifera (Sacred lotus)	response to auxin [GO:0009733]	-	-	GO:0009733	-
g101314	16.9129	-8.1961	1.24592	-6.57833	4.75755e-11	1.41402e-10	-	-	-	-	-	-	-	-	-	-	-
g520835	32.0945	-8.15074	1.21724	-6.69606	2.14115e-11	6.46691e-11	-	-	-	-	-	-	-	-	-	-	-
g335625	31.8823	-8.14715	1.21655	-6.6969	2.12888e-11	6.43123e-11	-	-	H2F5P1_9ASPA	Protein Ycf2	ycf2	Oziroe biflora	-	chloroplast stroma [GO:0009570]; membrane [GO:0016020]	ATP binding [GO:0005524]; ATP hydrolysis activity [GO:0016887]	GO:0005524; GO:0009570; GO:0016020; GO:0016887	-
g390102	16.1348	-8.12802	1.25124	-6.49598	8.24932e-11	2.41868e-10	-	-	-	-	-	-	-	-	-	-	-
g233448	16.0584	-8.11623	1.25459	-6.46923	9.85007e-11	2.87686e-10	-	-	-	-	-	-	-	-	-	-	-
g93056	86.6478	-8.10755	0.852971	-9.50507	1.99913e-21	8.41969e-21	-	-	-	-	-	-	-	-	-	-	-
g235438	15.6248	-8.08151	1.25239	-6.45285	1.09765e-10	3.19884e-10	Sme2.5_00096.1_g00018.1	NAC	-	-	-	-	-	-	-	-	-
g177172	593.815	-8.07691	0.322329	-25.058	1.43009e-138	2.11445e-137	C.cajan_40518	Trihelix	-	-	-	-	-	-	-	-	-
g293559	15.4815	-8.0721	1.25777	-6.41777	1.38286e-10	4.01162e-10	-	-	A0A078IAM6_BRANA	alanine--tRNA ligase (EC 6.1.1.7)	BnaC05g50520D GSBRNA2T00083616001	Brassica napus (Rape)	alanyl-tRNA aminoacylation [GO:0006419]; tRNA modification [GO:0006400]	chloroplast [GO:0009507]; mitochondrion [GO:0005739]	alanine-tRNA ligase activity [GO:0004813]; amino acid binding [GO:0016597]; aminoacyl-tRNA editing activity [GO:0002161]; ATP binding [GO:0005524]; nucleic acid binding [GO:0003676]	GO:0002161; GO:0003676; GO:0004813; GO:0005524; GO:0005739; GO:0006400; GO:0006419; GO:0009507; GO:0016597	-
g336502	30.3151	-8.07064	1.21705	-6.63132	3.32708e-11	9.95952e-11	-	-	-	-	-	-	-	-	-	-	-
g314426	15.4756	-8.06442	1.25508	-6.42544	1.31487e-10	3.82073e-10	-	-	A0A072U8Z2_MEDTR	AAA family ATPase	MTR_6g048860	Medicago truncatula (Barrel medic) (Medicago tribuloides)	-	-	ATP binding [GO:0005524]; ATP hydrolysis activity [GO:0016887]	GO:0005524; GO:0016887	-
g314657	15.3502	-8.06319	1.26365	-6.38086	1.76094e-10	5.06901e-10	-	-	-	-	-	-	-	-	-	-	-
g382367	15.3517	-8.05631	1.25503	-6.41923	1.36964e-10	3.97574e-10	-	-	A0A151RUU9_CAJCA	26S proteasome non-ATPase regulatory subunit 3	KK1_032105	Cajanus cajan (Pigeon pea) (Cajanus indicus)	regulation of protein catabolic process [GO:0042176]	proteasome complex [GO:0000502]	enzyme regulator activity [GO:0030234]	GO:0000502; GO:0030234; GO:0042176	-
g378735	15.274	-8.05102	1.26326	-6.37321	1.85108e-10	5.32082e-10	-	-	Q0MYQ7_VITVI	Germin-like protein	VIT_14s0060g00120 VITISV_020289	Vitis vinifera (Grape)	plasmodesmata-mediated intercellular transport [GO:0010497]; regulation of root development [GO:2000280]	apoplast [GO:0048046]; plasmodesma [GO:0009506]	manganese ion binding [GO:0030145]	GO:0009506; GO:0010497; GO:0030145; GO:0048046; GO:2000280	-
g403203	15.2973	-8.04545	1.2619	-6.37568	1.82154e-10	5.23913e-10	-	-	-	-	-	-	-	-	-	-	-
g405136	15.2437	-8.04177	1.25705	-6.39733	1.58121e-10	4.56761e-10	-	-	-	-	-	-	-	-	-	-	-
g199997	15.093	-8.03191	1.25677	-6.39089	1.64921e-10	4.75864e-10	-	-	A0A0P0V9J7_ORYSJ	Os01g0813100 protein	Os01g0813100 OSNPB_010813100	Oryza sativa subsp. japonica (Rice)	abscisic acid-activated signaling pathway [GO:0009738]; positive regulation of DNA-templated transcription [GO:0045893]	nucleus [GO:0005634]	DNA binding [GO:0003677]; DNA-binding transcription factor activity [GO:0003700]	GO:0003677; GO:0003700; GO:0005634; GO:0009738; GO:0045893	-
g435306	15.0492	-8.02901	1.25945	-6.37502	1.82936e-10	5.26053e-10	-	-	-	-	-	-	-	-	-	-	-
g397576	15.0494	-8.02876	1.26116	-6.36616	1.93819e-10	5.56778e-10	EPS67213.1	NAC	Q84ZT7_ASPOF	Peroxidase (EC 1.11.1.7)	prx1	Asparagus officinalis (Garden asparagus)	hydrogen peroxide catabolic process [GO:0042744]; response to oxidative stress [GO:0006979]	extracellular region [GO:0005576]	heme binding [GO:0020037]; lactoperoxidase activity [GO:0140825]; metal ion binding [GO:0046872]	GO:0005576; GO:0006979; GO:0020037; GO:0042744; GO:0046872; GO:0140825	-
g4042	1802.26	-8.00408	0.181201	-44.1725	0	0	-	-	A0A1S4CST6_TOBAC	RNA-binding protein 12-like	LOC107822156	Nicotiana tabacum (Common tobacco)	-	-	-	-	-
g28387	14.7883	-8.00374	1.25648	-6.36995	1.89089e-10	5.43246e-10	-	-	-	-	-	-	-	-	-	-	-
g69689	955.625	-7.98495	0.247371	-32.2793	1.36732e-228	2.99995e-227	-	-	A0A1D1ZCC5_9ARAE	Snakin-2	SN2_2 g.9307	Anthurium amnicola	-	-	-	-	-
g482503	14.5396	-7.97847	1.28553	-6.20638	5.42185e-10	1.5251e-09	-	-	-	-	-	-	-	-	-	-	-
g93115	288.807	-7.96987	0.446175	-17.8627	2.30349e-71	2.10857e-70	-	-	-	-	-	-	-	-	-	-	-
g77841	14.3692	-7.96687	1.2676	-6.28502	3.27809e-10	9.32777e-10	-	-	A0A199VPK8_ANACO	LIM domain-containing protein WLIM1	LOC109718719 ACMD2_20216	Ananas comosus (Pineapple) (Ananas ananas)	actin filament bundle assembly [GO:0051017]	-	actin filament binding [GO:0051015]; metal ion binding [GO:0046872]	GO:0046872; GO:0051015; GO:0051017	-
g135582	14.3757	-7.9595	1.25965	-6.31883	2.63551e-10	7.53072e-10	-	-	A0A200Q1K4_9MAGN	Protein kinase domain	BVC80_1395g35	Macleaya cordata	protein phosphorylation [GO:0006468]	-	ATP binding [GO:0005524]; protein kinase activity [GO:0004672]	GO:0004672; GO:0005524; GO:0006468	-
g285270	27.9469	-7.9535	1.22092	-6.51436	7.29986e-11	2.1466e-10	-	-	-	-	-	-	-	-	-	-	-
g277572	77.8307	-7.95048	0.856181	-9.28599	1.60217e-20	6.60755e-20	Aco013131.1	DBB	A0A199V215_ANACO	Subtilisin-like protease SBT1.6	ACMD2_22657	Ananas comosus (Pineapple) (Ananas ananas)	proteolysis [GO:0006508]	-	serine-type endopeptidase activity [GO:0004252]	GO:0004252; GO:0006508	-
g259125	14.1366	-7.93465	1.26585	-6.26823	3.65186e-10	1.0365e-09	-	-	A0A061ECT8_THECC	Core-2/I-branching beta-1,6-N-acetylglucosaminyltransferase family protein	TCM_009591	Theobroma cacao (Cacao) (Cocoa)	-	membrane [GO:0016020]	glycosyltransferase activity [GO:0016757]	GO:0016020; GO:0016757	-
g285274	14.1244	-7.93375	1.26364	-6.2785	3.41864e-10	9.72079e-10	-	-	A0A078HES8_BRANA	(rape) hypothetical protein (BnaC03g59200D protein)	BnaC03g59200D DARMORV10_C03P75960.1 GSBRNA2T00058260001	Brassica napus (Rape)	response to auxin [GO:0009733]	-	-	GO:0009733	-
g421322	50.82	-7.91621	1.04797	-7.55383	4.22645e-14	1.43188e-13	-	-	E4Z8M1_MALDO	Putative copia-type polyprotein	-	Malus domestica (Apple) (Pyrus malus)	-	-	-	-	-
g172606	13.7483	-7.89099	1.2832	-6.14948	7.77355e-10	2.16665e-09	-	-	A0A199VB77_ANACO	Protein DETOXIFICATION (Multidrug and toxic compound extrusion protein)	ACMD2_22623	Ananas comosus (Pineapple) (Ananas ananas)	xenobiotic detoxification by transmembrane export across the plasma membrane [GO:1990961]	membrane [GO:0016020]	antiporter activity [GO:0015297]; xenobiotic transmembrane transporter activity [GO:0042910]	GO:0015297; GO:0016020; GO:0042910; GO:1990961	-
g117695	13.5512	-7.87576	1.26332	-6.23417	4.54174e-10	1.28269e-09	-	-	-	-	-	-	-	-	-	-	-
g282497	13.3349	-7.85941	1.27263	-6.17573	6.58565e-10	1.84504e-09	-	-	A0A022RTR7_ERYGU	Uncharacterized protein	MIMGU_mgv1a017282mg	Erythranthe guttata (Yellow monkey flower) (Mimulus guttatus)	-	-	-	-	-
g111606	13.1883	-7.83964	1.27652	-6.1414	8.17993e-10	2.27755e-09	-	-	B9SD99_RICCO	Interferon-induced GTP-binding protein mx, putative	RCOM_1515350	Ricinus communis (Castor bean)	-	cytoplasm [GO:0005737]; membrane [GO:0016020]; microtubule [GO:0005874]	GTP binding [GO:0005525]; GTPase activity [GO:0003924]; microtubule binding [GO:0008017]	GO:0003924; GO:0005525; GO:0005737; GO:0005874; GO:0008017; GO:0016020	-
g124446	13.0899	-7.82389	1.27219	-6.14994	7.75109e-10	2.16094e-09	-	-	A0A1U8A2E1_NELNU	MICOS complex subunit MIC60	LOC104600074 HUJ06_014574	Nelumbo nucifera (Sacred lotus)	cristae formation [GO:0042407]	MICOS complex [GO:0061617]	-	GO:0042407; GO:0061617	-
g116511	12.9855	-7.81576	1.26587	-6.17422	6.64899e-10	1.86204e-09	-	-	A0A078J6J2_BRANA	fructose-bisphosphatase (EC 3.1.3.11) (D-fructose-1,6-bisphosphate 1-phosphohydrolase)	BnaC08g46760D DARMORV10_C08P07540.1 GSBRNA2T00025155001	Brassica napus (Rape)	fructose 1,6-bisphosphate metabolic process [GO:0030388]; fructose 6-phosphate metabolic process [GO:0006002]; fructose metabolic process [GO:0006000]; gluconeogenesis [GO:0006094]; sucrose biosynthetic process [GO:0005986]	cytoplasm [GO:0005737]; cytosol [GO:0005829]	fructose 1,6-bisphosphate 1-phosphatase activity [GO:0042132]; metal ion binding [GO:0046872]	GO:0005737; GO:0005829; GO:0005986; GO:0006000; GO:0006002; GO:0006094; GO:0030388; GO:0042132; GO:0046872	-
g356287	13.0746	-7.81541	1.29236	-6.0474	1.47207e-09	4.04197e-09	-	-	B9RAQ1_RICCO	Protein binding protein, putative	RCOM_1507810	Ricinus communis (Castor bean)	regulation of gene expression [GO:0010468]; response to hormone [GO:0009725]; response to hydrogen peroxide [GO:0042542]; response to salicylic acid [GO:0009751]	nucleus [GO:0005634]	calmodulin binding [GO:0005516]; metal ion binding [GO:0046872]	GO:0005516; GO:0005634; GO:0009725; GO:0009751; GO:0010468; GO:0042542; GO:0046872	-
g168135	1114.23	-7.79156	0.216113	-36.0531	1.23271e-284	3.23185e-283	-	-	A0A1R3KZT2_9ROSI	Ribosomal protein S12, bacteria	COLO4_03024	Corchorus olitorius	translation [GO:0006412]	small ribosomal subunit [GO:0015935]	structural constituent of ribosome [GO:0003735]	GO:0003735; GO:0006412; GO:0015935	-
g282186	12.7803	-7.79084	1.26765	-6.14591	7.95052e-10	2.21522e-09	-	-	-	-	-	-	-	-	-	-	-
g302966	46.4912	-7.78942	1.0497	-7.4206	1.16592e-13	3.88556e-13	-	-	A0A1S3VV04_VIGRR	early nodulin-like protein 3	LOC106778557	Vigna radiata var. radiata (Mung bean) (Phaseolus aureus)	-	membrane [GO:0016020]	electron transfer activity [GO:0009055]	GO:0009055; GO:0016020	-
g536664	12.7098	-7.7854	1.268	-6.13992	8.25611e-10	2.29784e-09	-	-	A0A1D1Y607_9ARAE	Protein prune	Prune_1 g.77777	Anthurium amnicola	-	cytoplasm [GO:0005737]	pyrophosphatase activity [GO:0016462]	GO:0005737; GO:0016462	-
g396962	12.5656	-7.76464	1.27147	-6.1068	1.01647e-09	2.817e-09	Neem_323_f_14	FAR1	-	-	-	-	-	-	-	-	-
g369869	614.664	-7.76214	0.28655	-27.0883	1.35316e-161	2.27757e-160	-	-	A0A072TX43_MEDTR	Cytochrome P450 85A (EC 1.14.-.-) (Cytochrome P450 family protein)	25497603 MTR_7g016040 MtrunA17_Chr7g0219961	Medicago truncatula (Barrel medic) (Medicago tribuloides)	brassinosteroid biosynthetic process [GO:0016132]; brassinosteroid homeostasis [GO:0010268]; sterol metabolic process [GO:0016125]	membrane [GO:0016020]	heme binding [GO:0020037]; iron ion binding [GO:0005506]; monooxygenase activity [GO:0004497]; oxidoreductase activity [GO:0016491]; oxidoreductase activity, acting on paired donors, with incorporation or reduction of molecular oxygen [GO:0016705]	GO:0004497; GO:0005506; GO:0010268; GO:0016020; GO:0016125; GO:0016132; GO:0016491; GO:0016705; GO:0020037	-
g490472	12.5316	-7.76198	1.28324	-6.04876	1.45966e-09	4.00988e-09	-	-	A0A178WHR8_ARATH	Splicing factor Cactin	At1g03910 AXX17_At1g03190 AN1_LOCUS431 C24_LOCUS343	Arabidopsis thaliana (Mouse-ear cress)	-	-	-	-	-
g86640	23.9694	-7.73672	1.23454	-6.26687	3.68366e-10	1.04531e-09	-	-	A1E8Z4_9CHLO	ATP synthase subunit beta (EC 7.1.2.2)	atpB	Chaetophora incrassata	-	chloroplast [GO:0009507]; proton-transporting ATP synthase complex, catalytic core F(1) [GO:0045261]	ATP binding [GO:0005524]; proton-transporting ATP synthase activity, rotational mechanism [GO:0046933]; proton-transporting ATPase activity, rotational mechanism [GO:0046961]	GO:0005524; GO:0009507; GO:0045261; GO:0046933; GO:0046961	-
g137793	12.2607	-7.73091	1.27188	-6.07834	1.21434e-09	3.35274e-09	-	-	-	-	-	-	-	-	-	-	-
g258586	96060.7	-7.71867	0.0256631	-300.769	0	0	-	-	A0A1S3XPW7_TOBAC	photosystem I subunit O-like	LOC107767419	Nicotiana tabacum (Common tobacco)	-	membrane [GO:0016020]	-	GO:0016020	-
g285254	43.9907	-7.71375	1.05388	-7.31942	2.49052e-13	8.19838e-13	-	-	-	-	-	-	-	-	-	-	-
[truncated: 3,132 more rows]

## Sheet: W344_upregulated
transcriptID	baseMean	log2FoldChange	lfcSE	stat	pvalue	padj	TFdb_ID	TFdb_family	Protein ID	Protein names	Gene Names	Organism	Gene Ontology (biological process)	Gene Ontology (cellular component)	Gene Ontology (molecular function)	Gene Ontology IDs	Pathway
[truncated: 2,134 more rows]

[truncated: 3 more sheets: W344_downregulated, W344_normalised_counts, Acc. 1666_normalised_counts]
